# Supplementary material for: Determination of essential phenotypic elements of clusters in high-dimensional entities—DEPECHE
Source: PLoS One. 2019 Mar 7;14(3):e0203247. doi: 10.1371/journal.pone.0203247 (PMC6405191; doi:10.1371/journal.pone.0203247)
Supplement: S1 File — (ZIP) [file pone.0203247.s004.zip]

Archive with 9 entries (8 files):
- S1_file/
- S1_file/.DS_Store
- S1_file/.Rapp.history
- S1_file/Code_for_cytometry_graph_generation.R
- S1_file/Code_for_generation_of_Fig1.R
- S1_file/Code_for_generation_of_S1_Fig.R
- S1_file/Code_for_scRNAseq_graph_generation.R
- S1_file/Code_for_time_benchmarking.R
- S1_file/Extra_functions.R
