# Supplementary material for: Determination of essential phenotypic elements of clusters in high-dimensional entities—DEPECHE
Source: PLoS One. 2019 Mar 7;14(3):e0203247. doi: 10.1371/journal.pone.0203247 (PMC6405191; doi:10.1371/journal.pone.0203247)
Supplement: S1 File — (ZIP) [file pone.0203247.s004.zip › S1_file/Code_for_cytometry_graph_generation.R]

#This script contains all information nessecary to generate all figures containing cytometry data in the manuscript: Determination of Essential Phenotypic Elements of Clusters in High- dimensional Entities - DEPECHE 

#Packages needed to generate figures
library(plyr) #version 1.8.4
library(dplyr) #version 0.7.4
library(DepecheR) #version 0.3.0
library(flowCore) #version 1.44.0
library(flowTrans) #version 1.30.0
library(gplots) #version 3.0.1
library(Rtsne) #version 0.14 with multicore capacity, download from GitHub. 
library(flowClust) #version 3.16.0
library(flowMeans) #version 1.38.0
library(flowPeaks) #version 1.22.0
library(immunoClust) #version 1.10.0
library(Rphenograph) #version 0.99.1
library(SamSPECTRAL) #version 1.32.0

#Here, the extra functions are added
source('~/Extra_functions.R')

#Create directories, for example
dir.create("~/DEPECHE_figures")

################################################################
################################################################
#Here, the figures involving the Levine dataset is created
################################################################
dir.create("~/Desktop/DEPECHE_figures/Levine")
dir.create("~/Desktop/DEPECHE_figures/Figure_2")
dir.create("~/Desktop/DEPECHE_figures/Supp_figure_1")
dir.create("~/Desktop/DEPECHE_figures/Supp_figure_2")

#First go to 
#https://community.cytobank.org/cytobank/experiments/46102
#and download the file 
#Gated_populations_for_Benchmark_Data_Set_2_comped_fcs_files.zip
#Delete the two "NotDebrisSinglets" files

#Subsequently, set the working directory to this folder, e.g.
setwd("~/Desktop/DEPECHE_figures/Levine/Levine_benchmark_2")
#After this, the FCS data is imported into R
cytometryBench2Raw <- read.flowSet(alter.names=TRUE, transformation=FALSE,  which.lines=NULL, phenoData=list(name="FILENAME", Filename="FILENAME"))

#Here, a cell type id vector is created, using the idVectorCytometryFrame function
cell <- unlist(fsApply(cytometryBench2Raw, idVectorFlowFrame, denom="FILENAME", gsubpattern=".*?normalized_|_H.\\.fcs"))

#Here, a donor id vector is created instead using the same function
donor <- unlist(fsApply(cytometryBench2Raw, idVectorFlowFrame, denom="FILENAME", gsubpattern=".*?_H|\\.fcs"))

#Extract the protein expressions portion of the fcs files and combine them into one data frame.
cytometryBench2FluoroExprs <- data.frame(fsApply(cytometryBench2Raw, exprs))

#Now create the full info dataframe with ids included
cytometryBench2ExprsCell <- cbind(cytometryBench2FluoroExprs, cell, donor)

#This dataset is saved.
write.csv(cytometryBench2ExprsCell, "~/Desktop/DEPECHE_figures/Levine/cytometryBench2ExprsCell.csv", row.names=FALSE)

#Here, the data used for analysis is extracted, transformed and scaled.
cytometryBench2InDataFrameRaw <- cytometryBench2ExprsCell[,grep("CD45RA", colnames(cytometryBench2ExprsCell)):grep("CD41", colnames(cytometryBench2ExprsCell))]

#The expressions are transformed here using arcsingh transformation optimized for each channel.
cytometryBench2InDataFCS <- flowFrame(as.matrix(cytometryBench2InDataFrameRaw))
cytometryBench2InDataTransFCS <- flowTrans(cytometryBench2InDataFCS, "mclMultivArcSinh",colnames(cytometryBench2InDataFCS), n2f=TRUE, parameters.only=FALSE)
cytometryBench2InDataFrameTrans <- as.data.frame(exprs(cytometryBench2InDataTransFCS$result))

#This dataset is saved.
write.csv(cytometryBench2InDataFrameTrans, "~/Desktop/DEPECHE_figures/Levine/cytometryBench2InDataFrameTrans.csv", row.names=FALSE)

#Here, the core function of the DepecheR package is used. 
cytometryBench2FullDepeche <- depeche(cytometryBench2InDataFrameTrans)

################################################################
#Now, the subfigure for supplementary figure 1 is created. 
setwd("~/Desktop/DEPECHE_figures/Supp_figure_1")
overlapHeatmap(cytometryBench2FullDepeche[[1]], cytometryBench2ExprsCell$cell)
################################################################

#Now, the clusters and the cell types are sorted according to their size and this order is used for plotting
cellCounts2 <-plyr::count(cytometryBench2ExprsCell, vars="cell")

cellOrder2 <- plyr::arrange(cellCounts2, freq, decreasing=TRUE)

cellColorsForBench2 <- c("#FF2222", "#ffc52e", "#880000", "#0339FF", "#b3cde0", "#9dae11", "#111111", "#273e06", "#333333", "#555555", "#777777", "#005b96", "#6497b1", "#AAAAAA")

#Create vectors that can be used to make the color vectors
cellColors2 <- dColorVector(as.character(cytometryBench2ExprsCell$cell), order=as.character(cellOrder2[,1]), colorScale=cellColorsForBench2)

#For the cluster vector, a few colors need to be added, to get a comparable color scaling as for the cell types. 
clusterCounts2 <- plyr::count(cytometryBench2FullDepeche$clusterVector)

clusterOrder2 <- plyr::arrange(clusterCounts2, freq, decreasing=TRUE)

clusterColorsForBench2 <- c("#FF2222", "#ffc52e", "#880000", "#0339FF", "#000000", "#b3cde0", "#868d07")

#Create vectors that can be used to make the color vectors
clusterColors2 <- dColorVector(cytometryBench2FullDepeche$clusterVector, order=as.character(clusterOrder2[,1]), colorScale=clusterColorsForBench2)

################################################################
#Now, SNE plots are produced for figure 2A
sneCyTOF2 <- as.data.frame(Rtsne.multicore(cytometryBench2InDataFrameTrans, pca=FALSE)$Y)
#sneCyTOF2 <- read.csv("~/Labbet/2017/170703_cytometry_benchmarks/Results/Data/sneCyTOF2.csv")
write.csv(sneCyTOF2, "~/Desktop/DEPECHE_figures/Levine/sneCyTOF2.csv", row.names=FALSE)

dir.create("~/Desktop/DEPECHE_figures/Figure_2")
dColorPlot(cellColors2, xYData=sneCyTOF2, names="Cell types benchmark 2", addLegend=TRUE, idsVector=cytometryBench2ExprsCell$cell, createDirectory=FALSE, dotSize=1.5)

dColorPlot(clusterColors2, xYData=sneCyTOF2, names="Clusters benchmark 2", addLegend=TRUE, idsVector=cytometryBench2FullDepeche$clusterVector, createDirectory=FALSE, dotSize=1.5)

################################################################
#Here, the Levine part of supplementary figure 2 are produced

#First, the optimal setups is identified for all the algorithms needing parameter tuning
cyto2SamplingVector <- sample(1:nrow(cytometryBench2InDataFrameTrans), 20000)
cyto2Small <- as.matrix(cytometryBench2InDataFrameTrans[cyto2SamplingVector,])

############
#flowClust
############
Ks <- c(5,6,7,8,9,10,11,12,13,14)
ARICyto2FlowClustOptim <- list()

for(j in 1:length(Ks)){
  flowClustCyto2Result <- flowClust(cyto2Small, K=Ks[j])
  ARICyto2FlowClustOptim[[j]] <- DepecheR:::rand_index(flowClustCyto2Result@label, as.factor(cytometryBench2ExprsCell$cell[cyto2SamplingVector]), 100)
}

#And here, the optimal solution is defined by finding the best f-measure
ARICyto2FlowClustVector <- unlist(ARICyto2FlowClustOptim)
bestKsCyto2FlowClust <- Ks[which(ARICyto2FlowClustVector==max(ARICyto2FlowClustVector))][1]

############
#flowPeaks
############
h0Variants <- c(0.0625*2^0, 0.0625*2^0.5, 0.0625*2^1, 0.0625*2^1.5, 0.0625*2^2, 0.0625*2^2.5, 0.0625*2^3, 0.0625*2^3.5, 0.0625*2^4, 0.0625*2^4.5, 0.0625*2^5)
ARICyto2FlowPeaksOptim <- list()
for(j in 1:length(h0Variants)){
  flowPeaksCyto2ResultCyTof <- flowPeaks(cyto2Small, h0=h0Variants[j])$peaks.cluster
  ARICyto2FlowPeaksOptim[[j]] <- DepecheR:::rand_index(flowPeaksCyto2ResultCyTof, as.factor(cytometryBench2ExprsCell$cell[cyto2SamplingVector]), 100)
}

#And here, the optimal solution is defined by finding the best f-measure
ARICyto2FlowPeaksVector <- unlist(ARICyto2FlowPeaksOptim)
besth0Cyto2FlowPeaks <- h0Variants[which(ARICyto2FlowPeaksVector==max(ARICyto2FlowPeaksVector))][1]

############
#SamSPECTRAL
############
sigmas <- c(1,2,2^1.5,2^2,2^2.5,2^3,2^3.5,2^4,2^4.5,2^5,2^5.5,2^6,2^6.5,2^7)
ARICyto2SamSPECTRALOptim <- list()
for(j in 1:length(sigmas)){
  SamSPECTRALCyto2Result <- SamSPECTRAL(cyto2Small, normal.sigma=sigmas[j], separation.factor = 0.3)
  SamSPECTRALCyto2ResultNoZero <- SamSPECTRALCyto2Result
  SamSPECTRALCyto2ResultNoZero[is.na(SamSPECTRALCyto2Result)] <- 0
  ARICyto2SamSPECTRALOptim[[j]] <- DepecheR:::rand_index(SamSPECTRALCyto2ResultNoZero, as.factor(cytometryBench2ExprsCell$cell[cyto2SamplingVector]), 100)
}

#And here, the optimal solution is defined by finding the best ARI
ARICyto2SamSPECTRALVector <- unlist(ARICyto2SamSPECTRALOptim)
bestSigmaCyto2SamSPECTRAL <- sigmas[which(ARICyto2SamSPECTRALVector==max(ARICyto2SamSPECTRALVector))][1]

#DepecheR
ARICyto2DepecheR <- list()
nClustCyto2DepecheR <- list()

#flowClust
ARICyto2FlowClust <- list()
nClustCyto2FlowClust <- list()

#flowMeans
ARICyto2FlowMeans <- list()
nClustCyto2FlowMeans <- list()

#flowPeaks
ARICyto2FlowPeaks <- list()
nClustCyto2FlowPeaks <- list()

#immunoClust
ARICyto2ImmunoClust <- list()
nClustCyto2ImmunoClust <- list()

#Rphenograph
ARICyto2Rphenograph<- list()
nClustCyto2Rphenograph <- list()

#SamSPECTRAL
ARICyto2SamSPECTRAL <- list()
nClustCyto2SamSPECTRAL <- list()

for(i in 1:20){
  
  cyto1SamplingVector <- sample(1:nrow(cytometryBench2InDataFrameTrans), 20000)
  cyto1Small <- as.matrix(cytometryBench2InDataFrameTrans[cyto1SamplingVector,])
  
  ###########
  #DepecheR
  depecheRCyto2Result <- depeche(cyto1Small)
  ARICyto2DepecheR[[i]] <- DepecheR:::rand_index(depecheRCyto2Result[[1]], as.factor(cytometryBench2ExprsCell$cell[cyto1SamplingVector]), 100)
  nClustCyto2DepecheR[[i]] <- length(unique(depecheRCyto2Result$clusterVector))
  ###########
  
  ###########
  #flowClust
  ###########
  flowClustCyto2Result <- flowClust(cyto1Small, K=bestKsCyto2FlowClust)
  ARICyto2FlowClust[[i]] <- DepecheR:::rand_index(flowClustCyto2Result@label, as.factor(cytometryBench2ExprsCell$cell[cyto1SamplingVector]), 100)
  nClustCyto2FlowClust[[i]] <- length(unique(flowClustCyto2Result@label))
  
  ###########
  #flowMeans
  flowMeansCyto2Result <- flowMeans(cyto1Small)
  ARICyto2FlowMeans[[i]] <- DepecheR:::rand_index(flowMeansCyto2Result@Label, as.factor(cytometryBench2ExprsCell$cell[cyto1SamplingVector]), 100)
  nClustCyto2FlowMeans[[i]] <- length(unique(flowMeansCyto2Result@Label))
  ###########
  
  ###########
  #flowPeaks
  flowPeaksCyto2Result <- flowPeaks(cyto1Small, h0=besth0Cyto2FlowPeaks)$peaks.cluster
  ARICyto2FlowPeaks[[i]] <- DepecheR:::rand_index(flowPeaksCyto2Result, as.factor(cytometryBench2ExprsCell$cell[cyto1SamplingVector]), 100)
  nClustCyto2FlowPeaks[[i]] <- length(unique(flowPeaksCyto2Result))
  ###########
  
  ###########
  #immunoClust
  cyto1FlowFrame <- flowFrame(cyto1Small)
  immunoClustCyto2Result <- cell.process(cyto1FlowFrame, trans.estimate=FALSE)
  ARICyto2ImmunoClust[[i]] <- DepecheR:::rand_index(immunoClustCyto2Result@label, as.factor(cytometryBench2ExprsCell$cell[cyto1SamplingVector]), 100)
  nClustCyto2ImmunoClust[[i]] <- length(unique(immunoClustCyto2Result@label))
  ###########
  
  ###########
  #Rphenograph
  RphenographCyto2Result <- Rphenograph(cyto1Small)
  ARICyto2Rphenograph[[i]] <- DepecheR:::rand_index(membership(RphenographCyto2Result[[2]]), as.factor(cytometryBench2ExprsCell$cell[cyto1SamplingVector]), 100)
  nClustCyto2Rphenograph[[i]] <- length(unique(membership(RphenographCyto2Result[[2]])))
  ###########
  
  ###########
  #SamSPECTRAL
  SamSPECTRALCyto2Result <- SamSPECTRAL(cyto1Small, normal.sigma=bestSigmaCyto2SamSPECTRAL, separation.factor = 0.3)
  SamSPECTRALCyto2ResultNoZero <- SamSPECTRALCyto2Result
  SamSPECTRALCyto2ResultNoZero[is.na(SamSPECTRALCyto2Result)] <- 0
  ARICyto2SamSPECTRAL[[i]] <- DepecheR:::rand_index(SamSPECTRALCyto2ResultNoZero, as.factor(cytometryBench2ExprsCell$cell[cyto1SamplingVector]), 100)
  nClustCyto2SamSPECTRAL[[i]] <- length(unique(SamSPECTRALCyto2ResultNoZero))
  ###########
  print(paste("Iteration", i, "completed"))
}

#DepecheR
ARICyto2DepecheRVector <- unlist(ARICyto2DepecheR)

#flowClust
ARICyto2FlowClustVector <- unlist(ARICyto2FlowClust)

#flowMeans
ARICyto2FlowMeansVector <- unlist(ARICyto2FlowMeans)

#flowPeaks
ARICyto2FlowPeaksVector <- unlist(ARICyto2FlowPeaks)

#immunoClust
ARICyto2ImmunoClustVector <- unlist(ARICyto2ImmunoClust)

#Rphenograph
ARICyto2RphenographVector <- unlist(ARICyto2Rphenograph)

#SamSPECTRAL
ARICyto2SamSPECTRALVector <- unlist(ARICyto2SamSPECTRAL)

#Now, a box plot is made of the f-measures for the different methods
allOptimalARICyto2Short <- data.frame("Depeche"=ARICyto2DepecheRVector, "flowClust"=ARICyto2FlowClustVector, "flowMeans"=ARICyto2FlowMeansVector, "flowPeaks"=ARICyto2FlowPeaksVector, "immunoClust"=ARICyto2ImmunoClustVector, "Rphenograph"=ARICyto2RphenographVector, "SamSPECTRAL*"=ARICyto2SamSPECTRALVector)

#Save this file
write.csv(allOptimalARICyto2Short, "~/Desktop/DEPECHE_figures/Levine/allOptimalARICyto2.csv")

allOptimalARICyto2Long <- melt(allOptimalARICyto2Short)

setwd("~/Desktop/DEPECHE_figures/Supp_figure_2")
ggplot(allOptimalARICyto2Long, aes(x=variable, y=value, fill=variable)) + scale_fill_manual(values=c("#FF0000", "#FF7F00", "#BBBB00", "#00AA00", "#0000FF", "#B40082", "#9400D3")) +
  geom_boxplot() + theme (panel.background = element_blank())	+ scale_y_continuous(expand = c(0, 0), limits = c(0, 1))
ggsave(filename = "Algorithm_comparison_ARI_Cyto2.pdf", dpi=300)

################################################################
#Here, the comparison between the inner and outer ARIs, for supplementary table 3, are performed
#A range of tested penalties
allPenalties <- c(2^0,2^0.5,2^1,2^1.5,2^2,2^2.5,2^3,2^3.5,2^4,2^4.5,2^5)
suppFig2_data <- list()

for(i in 1:20){
  
  cyto2SamplingVector <- sample(1:nrow(cytometryBench2InDataFrameTrans), 20000)
  cyto2Small <- as.matrix(cytometryBench2InDataFrameTrans[cyto2SamplingVector,])
  
  nClust <- vector()
  innerARI <- vector()
  outerARI <- vector()
  
  for(j in 1:length(allPenalties)){
    depecheRCyto2Result <- depeche(cyto2Small, penalties=allPenalties[j], maxIter=21)	
    nClust[j] <- length(unique(depecheRCyto2Result$clusterVector))
    innerARI[j] <- max(depecheRCyto2Result[[3]][[2]][,1])
    outerARI[j] <- DepecheR:::rand_index(depecheRCyto2Result[[1]], as.factor(cytometryBench2ExprsCell$cell[cyto2SamplingVector]), 100)
  }
  
  suppFig2_data[[i]] <- data.frame(allPenalties, nClust, innerARI, outerARI)
  
}

suppFig2_dataDf_bench2 <- data.frame(Reduce(rbind, suppFig2_data))

#Here, the average value from the benchmarking is compared to the optimal value in the outer ARI range
median(allOptimalARICyto2Short[,1])
#This value is 0.9606291
max(suppFig2_dataDf_bench2[,4])
#This value is 0.9754762

################################################################
#Here, the figures involving the Bendall dataset is created
################################################################

dir.create("~/Desktop/DEPECHE_figures/Bendall")

#First go to 
#https://community.cytobank.org/cytobank/experiments/46259
#Download the individual files (the "ungated cells" files are excluded). 
#This file then needs to be unzipped. 
##########################

#Subsequently, set the working directory to the folder resulting from the unzipping, for example
setwd("~/Desktop/Levine_benchmark_1")
#After this, the csv data is imported into R
filenames <- list.files(path = ".", pattern = NULL, all.files = FALSE, full.names = FALSE, recursive = FALSE)
cytometryBench1ExprsCell <- ldply(filenames, Read.txt.filename, cellGsubPattern="Marrow1_|\\_cells.fcs_raw_events.txt")

#This dataset is saved.
write.csv(cytometryBench1ExprsCell, "~/Desktop/DEPECHE_figures/Bendall/cytometryBench1ExprsCell.csv", row.names=FALSE)

#Here, the data used for analysis is extracted, transformed and scaled.
cytometryBench1InDataFrameRaw <- cytometryBench1ExprsCell[,2:ncol(cytometryBench1ExprsCell)-1]

#The expressions are transformed here using arcsingh transformation optimized for each channel.
cytometryBench1InDataFCS <- flowFrame(as.matrix(cytometryBench1InDataFrameRaw))
cytometryBench1InDataTransFCS <- flowTrans(cytometryBench1InDataFCS, "mclMultivArcSinh",colnames(cytometryBench1InDataFCS), n2f=TRUE, parameters.only=FALSE)
cytometryBench1InDataFrameTrans <- as.data.frame(exprs(cytometryBench1InDataTransFCS$result))

#This dataset is saved.
write.csv(cytometryBench1InDataFrameTrans, "~/Desktop/DEPECHE_figures/Bendall/cytometryBench1InDataFrameTrans.csv", row.names=FALSE)

################################################################
#Here, the Bendall part of supplementary figure 2 are produced

#First, the optimal setups is identified for all the algorithms needing parameter tuning
cyto1SamplingVector <- sample(1:nrow(cytometryBench1InDataFrameTrans), 20000)
cyto1Small <- as.matrix(cytometryBench1InDataFrameTrans[cyto1SamplingVector,])

############
#flowClust
############
Ks <- c(5,6,7,8,9,10,11,12,13,14)
ARICyto1FlowClustOptim <- list()
for(j in 1:length(Ks)){
  flowClustCyto1Result <- flowClust(cyto1Small, K=Ks[j])
  ARICyto1FlowClustOptim[[j]] <- DepecheR:::rand_index(flowClustCyto1Result@label, as.factor(cytometryBench1ExprsCell$cell[cyto1SamplingVector]), 100)
}

#And here, the optimal solution is defined by finding the best f-measure
ARICyto1FlowClustVector <- unlist(ARICyto1FlowClustOptim)
bestKsCyto1FlowClust <- Ks[which(ARICyto1FlowClustVector==max(ARICyto1FlowClustVector))][1]

############
#flowPeaks
############
h0Variants <- c(0.0625*2^0, 0.0625*2^0.5, 0.0625*2^1, 0.0625*2^1.5, 0.0625*2^2, 0.0625*2^2.5, 0.0625*2^3, 0.0625*2^3.5, 0.0625*2^4, 0.0625*2^4.5, 0.0625*2^5)
ARICyto1FlowPeaksOptim <- list()
for(j in 1:length(h0Variants)){
  flowPeaksCyto1ResultCyTof <- flowPeaks(cyto1Small, h0=h0Variants[j])$peaks.cluster
  ARICyto1FlowPeaksOptim[[j]] <- DepecheR:::rand_index(flowPeaksCyto1ResultCyTof, as.factor(cytometryBench1ExprsCell$cell[cyto1SamplingVector]), 100)
}

#And here, the optimal solution is defined by finding the best f-measure
ARICyto1FlowPeaksVector <- unlist(ARICyto1FlowPeaksOptim)
besth0Cyto1FlowPeaks <- h0Variants[which(ARICyto1FlowPeaksVector==max(ARICyto1FlowPeaksVector))][1]

############
#SamSPECTRAL
############
sigmas <- c(1,2,2^1.5,2^2,2^2.5,2^3,2^3.5,2^4,2^4.5,2^5,2^5.5,2^6,2^6.5,2^7)
ARICyto1SamSPECTRALOptim <- list()
for(j in 1:length(sigmas)){
  SamSPECTRALCyto1Result <- SamSPECTRAL(cyto1Small, normal.sigma=sigmas[j], separation.factor = 0.3)
  SamSPECTRALCyto1ResultNoZero <- SamSPECTRALCyto1Result
  SamSPECTRALCyto1ResultNoZero[is.na(SamSPECTRALCyto1Result)] <- 0
  ARICyto1SamSPECTRALOptim[[j]] <- DepecheR:::rand_index(SamSPECTRALCyto1ResultNoZero, as.factor(cytometryBench1ExprsCell$cell[cyto1SamplingVector]), 100)
}

#And here, the optimal solution is defined by finding the best f-measure
ARICyto1SamSPECTRALVector <- unlist(ARICyto1SamSPECTRALOptim)
bestSigmaCyto1SamSPECTRAL <- sigmas[which(ARICyto1SamSPECTRALVector==max(ARICyto1SamSPECTRALVector))][1]

#DepecheR
ARICyto1DepecheR <- list()
nClustCyto1DepecheR <- list()

#flowClust
ARICyto1FlowClust <- list()
nClustCyto1FlowClust <- list()

#flowMeans
ARICyto1FlowMeans <- list()
nClustCyto1FlowMeans <- list()

#flowPeaks
ARICyto1FlowPeaks <- list()
nClustCyto1FlowPeaks <- list()

#immunoClust
ARICyto1ImmunoClust <- list()
nClustCyto1ImmunoClust <- list()

#Rphenograph
ARICyto1Rphenograph<- list()
nClustCyto1Rphenograph <- list()

#SamSPECTRAL
ARICyto1SamSPECTRAL <- list()
nClustCyto1SamSPECTRAL <- list()

for(i in 1:20){
  
  cyto1SamplingVector <- sample(1:nrow(cytometryBench2InDataFrameTrans), 20000)
  cyto1Small <- as.matrix(cytometryBench2InDataFrameTrans[cyto1SamplingVector,])
  
  ###########
  #DepecheR
  depecheRCyto1Result <- depeche(cyto1Small)
  ARICyto1DepecheR[[i]] <- DepecheR:::rand_index(depecheRCyto1Result[[1]], as.factor(cytometryBench2ExprsCell$cell[cyto1SamplingVector]), 100)
  nClustCyto1DepecheR[[i]] <- length(unique(depecheRCyto1Result$clusterVector))
  ###########
  
  ###########
  #flowClust
  ###########
  flowClustCyto1Result <- flowClust(cyto1Small, K=bestKsCyto1FlowClust)
  ARICyto1FlowClust[[i]] <- DepecheR:::rand_index(flowClustCyto1Result@label, as.factor(cytometryBench2ExprsCell$cell[cyto1SamplingVector]), 100)
  nClustCyto1FlowClust[[i]] <- length(unique(flowClustCyto1Result@label))
  
  ###########
  #flowMeans
  flowMeansCyto1Result <- flowMeans(cyto1Small)
  ARICyto1FlowMeans[[i]] <- DepecheR:::rand_index(flowMeansCyto1Result@Label, as.factor(cytometryBench2ExprsCell$cell[cyto1SamplingVector]), 100)
  nClustCyto1FlowMeans[[i]] <- length(unique(flowMeansCyto1Result@Label))
  ###########
  
  ###########
  #flowPeaks
  flowPeaksCyto1Result <- flowPeaks(cyto1Small, h0=besth0Cyto1FlowPeaks)$peaks.cluster
  ARICyto1FlowPeaks[[i]] <- DepecheR:::rand_index(flowPeaksCyto1Result, as.factor(cytometryBench2ExprsCell$cell[cyto1SamplingVector]), 100)
  nClustCyto1FlowPeaks[[i]] <- length(unique(flowPeaksCyto1Result))
  ###########
  
  ###########
  #immunoClust
  cyto1FlowFrame <- flowFrame(cyto1Small)
  immunoClustCyto1Result <- cell.process(cyto1FlowFrame, trans.estimate=FALSE)
  ARICyto1ImmunoClust[[i]] <- DepecheR:::rand_index(immunoClustCyto1Result@label, as.factor(cytometryBench2ExprsCell$cell[cyto1SamplingVector]), 100)
  nClustCyto1ImmunoClust[[i]] <- length(unique(immunoClustCyto1Result@label))
  ###########
  
  ###########
  #Rphenograph
  RphenographCyto1Result <- Rphenograph(cyto1Small)
  ARICyto1Rphenograph[[i]] <- DepecheR:::rand_index(membership(RphenographCyto1Result[[2]]), as.factor(cytometryBench2ExprsCell$cell[cyto1SamplingVector]), 100)
  nClustCyto1Rphenograph[[i]] <- length(unique(membership(RphenographCyto1Result[[2]])))
  ###########
  
  ###########
  #SamSPECTRAL
  SamSPECTRALCyto1Result <- SamSPECTRAL(cyto1Small, normal.sigma=bestSigmaCyto1SamSPECTRAL, separation.factor = 0.3)
  SamSPECTRALCyto1ResultNoZero <- SamSPECTRALCyto1Result
  SamSPECTRALCyto1ResultNoZero[is.na(SamSPECTRALCyto1Result)] <- 0
  ARICyto1SamSPECTRAL[[i]] <- DepecheR:::rand_index(SamSPECTRALCyto1ResultNoZero, as.factor(cytometryBench2ExprsCell$cell[cyto1SamplingVector]), 100)
  nClustCyto1SamSPECTRAL[[i]] <- length(unique(SamSPECTRALCyto1ResultNoZero))
  ###########
  print(paste("Iteration", i, "completed"))
}

#DepecheR
ARICyto1DepecheRVector <- unlist(ARICyto1DepecheR)

#flowClust
ARICyto1FlowClustVector <- unlist(ARICyto1FlowClust)

#flowMeans
ARICyto1FlowMeansVector <- unlist(ARICyto1FlowMeans)

#flowPeaks
ARICyto1FlowPeaksVector <- unlist(ARICyto1FlowPeaks)

#immunoClust
ARICyto1ImmunoClustVector <- unlist(ARICyto1ImmunoClust)

#Rphenograph
ARICyto1RphenographVector <- unlist(ARICyto1Rphenograph)

#SamSPECTRAL
ARICyto1SamSPECTRALVector <- unlist(ARICyto1SamSPECTRAL)

#Now, a box plot is made of the f-measures for the different methods
allOptimalARICyto1Short <- data.frame("Depeche"=ARICyto1DepecheRVector, "flowClust"=ARICyto1FlowClustVector, "flowMeans"=ARICyto1FlowMeansVector, "flowPeaks"=ARICyto1FlowPeaksVector, "immunoClust"=ARICyto1ImmunoClustVector, "Rphenograph"=ARICyto1RphenographVector, "SamSPECTRAL*"=ARICyto1SamSPECTRALVector)
#Save this file
write.csv(allOptimalARICyto1Short, "~/Desktop/DEPECHE_figures/Bendall/allOptimalARICyto1.csv")

allOptimalARICyto1Long <- melt(allOptimalARICyto1Short)

setwd("~/Desktop/DEPECHE_figures/Supp_figure_2")
ggplot(allOptimalARICyto1Long, aes(x=variable, y=value, fill=variable)) + scale_fill_manual(values=c("#FF0000", "#FF7F00", "#BBBB00", "#00AA00", "#0000FF", "#B40082", "#9400D3")) +
  geom_boxplot() + theme (panel.background = element_blank())	+ scale_y_continuous(expand = c(0, 0), limits = c(0, 1))
ggsave(filename = "Algorithm_comparison_ARI_Cyto1.pdf", dpi=300)

################################################################
#Here, the comparison between the inner and outer ARIs, for supplementary table 3, are performed

#A range of tested penalties
allPenalties <- c(2^0,2^0.5,2^1,2^1.5,2^2,2^2.5,2^3,2^3.5,2^4,2^4.5,2^5)
suppFig2_data <- list()

for(i in 1:20){
  
  cyto1SamplingVector <- sample(1:nrow(cytometryBench1InDataFrameTrans), 20000)
  cyto1Small <- as.matrix(cytometryBench1InDataFrameTrans[cyto1SamplingVector,])
  
  nClust <- vector()
  innerARI <- vector()
  outerARI <- vector()
  
  for(j in 1:length(allPenalties)){
    depecheRCyto2Result <- depeche(cyto1Small, penalties=allPenalties[j], maxIter=21)	
    nClust[j] <- length(unique(depecheRCyto2Result$clusterVector))
    innerARI[j] <- max(depecheRCyto2Result[[3]][[2]][,1])
    outerARI[j] <- DepecheR:::rand_index(depecheRCyto2Result[[1]], as.factor(cytometryBench1ExprsCell$cell[cyto1SamplingVector]), 100)
  }
  
  suppFig2_data[[i]] <- data.frame(allPenalties, nClust, innerARI, outerARI)
  
}

suppFig2_dataDf_bench1 <- data.frame(Reduce(rbind, suppFig2_data))

#Here, the average value from the benchmarking is compared to the optimal value in the outer ARI range
median(allOptimalARICyto1Short[,1])
#This value is 0.8410671
max(suppFig2_dataDf_bench1[,4])
#This value is 0.8726311
