# Supplementary material for: Determination of essential phenotypic elements of clusters in high-dimensional entities—DEPECHE
Source: PLoS One. 2019 Mar 7;14(3):e0203247. doi: 10.1371/journal.pone.0203247 (PMC6405191; doi:10.1371/journal.pone.0203247)
Supplement: S1 File — (ZIP) [file pone.0203247.s004.zip › S1_file/Code_for_generation_of_Fig1.R]

#This script contains all information nessecary to generate figure 1 in the manuscript: Determination of Essential Phenotypic Elements of Clusters in High- dimensional Entities - DEPECHE 

#Packages needed to generate figures
library(DepecheR) #version 0.3.0

#Create directories, for example
dir.create("~/Desktop/DEPECHE_figures")

################################################################
################################################################
#Here, the data for figure 1 is created
################################################################
dir.create("~/Desktop/DEPECHE_figures/Figure_1")
setwd("~/Desktop/DEPECHE_figures/Figure_1")

# Create the data set
y_1 <- cbind(rnorm(3000,mean=0,sd=0.5), rnorm(3000,mean=-1.3,sd=0.4))
y_2 <- cbind(rnorm(3000,mean=-2,sd=0.3), rnorm(3000,mean=0.02,sd=0.4))
y_3 <- cbind(rnorm(4000,mean=1.5,sd=0.1),rnorm(4000,mean=1.9,sd=0.1))
y_4 <- cbind(rnorm(800,mean=0.3,sd=0.3),rnorm(800,mean=-2.2,sd=0.3))
y_5 <- cbind(rnorm(2000,mean=-2.3,sd=0.3),rnorm(2000,mean=-0.02,sd=0.3))
y<-rbind(y_1,y_2,y_3, y_4, y_5) 
# The number of samples
 N<-100


#This matrix produces colors according to a Brewer chart. They are for example color blind safe.
colors <- c("#DD1111AA", "#0000DDAA", "#FF9F00AA", "#407020AA", "#6A1A4AAA")
colorsFull <- c("#DD111177", "#0000DD77", "#FF9F0077", "#40702077", "#6A1A4A77")
colorsTrue <- c("#DD1111", "#0000DD", "#FF9F00", "#407020", "#6A1A4A")

#Define some useful parameters
penalties <-c(40,200,900)

xl<-"First Marker"
yl<-"Second Marker"

#Now plot the data
pdf("dark.pdf",width=4,height=4,paper='special')
color=rgb(0,0,0,alpha=0.3) 
plot(y[,1],y[,2],pch = 16, cex=0.5, col = color, xlab =xl , ylab=yl, xlim =c(-3,3), ylim =c(-3,3))
par(new=TRUE)
abline(v=0, col="#888888")
abline(h=0, col="#888888")
dev.off()


#Save the centers. This code will on the highest penalty eventually return a solution with only one cluster, which the software currently cannot handle, which leads to an error, that however does not interfere with the figure making. 

outerCenterList <- list()
for(x in 1:penalties){
	innerCenterList <- list()
	pen <- penalties[x]
  for(j in 1:2){
    y_sample <- sample_n(as.data.frame(y), N)
    #Now plot the data
    pdf(paste("sample",j,"_",pen,".pdf",sep=""),width=4,height=4,paper='special')
    plot(y_sample[,1],y_sample[,2],pch = 16, col = rgb(0,0,0,alpha=0.7), xlab =xl , ylab=yl, xlim =c(-3,3), ylim =c(-3,3))
    par(new=TRUE)
    abline(v=0, col="#888888")
    abline(h=0, col="#888888")
    dev.off()

    clusterObj <- DepecheR:::depecheAllData(y_sample,pen)
    vector <- clusterObj[["clusterVector"]]
    center <- clusterObj[['clusterCenters']]
    if(dim(center)[2]==1){
      center<-cbind(center,matrix(0, dim(center)[1], 1))
    }
    innerCenterList[[j]] <- center    

    cNumber <- dim(center)[1]
    pdf(paste("optPlot",j,"_",pen,".pdf",sep=""),width=4,height=4,paper='special')
    for(i in 1:cNumber){
        
        plot(y_sample[which(vector==i),1],y_sample[which(vector==i),2],pch = 16, xlab = xl, ylab=yl, col = colors[i], xlim =c(-3,3), ylim =c(-3,3))
        par(new=TRUE)
        plot(center[i,1],center[i,2],pch = 16, xlab = xl, ylab=yl, xlim =c(-3,3), ylim =c(-3,3) )

        par(new=TRUE)
    }
    par(new=TRUE)
    abline(v=0, col="#888888")
    abline(h=0, col="#888888")
    dev.off()
  }
  outerCenterList[[x]] <- innerCenterList
}

colnames(y) <- c("V1", "V2")
center <- outerCenterList[[2]][[1]]
vector <- DepecheR:::dAllocate(y,center)
cNumber <- dim(center)[1]

pdf("optPlotfinal.pdf",width=4,height=4,paper='special')

for(i in 1:cNumber){   
  plot(y[which(vector==i),1],y[which(vector==i),2],pch = 16, cex=0.5, xlab = "First Marker", ylab="Second Marker", col = colorsFull[i], xlim =c(-3,3), ylim =c(-3,3))
  par(new=TRUE)
}
for(i in 1:cNumber){
  par(new=TRUE)
  plot(center[i,1],center[i,2],pch = 16, xlab = "First Marker", ylab="Second Marker", xlim =c(-3,3), ylim =c(-3,3) )
  par(new=TRUE)
  abline(v=0, col="#888888")
  abline(h=0, col="#888888")
  par(new=TRUE)
}
dev.off()


pdf("trueCenters.pdf",width=4,height=4,paper='special')
color=rgb(0,0,0,alpha=0.3) 
plot(y[,1],y[,2],pch = 16,cex=0.5, col = color, xlab = "First Marker", ylab="Second Marker", xlim =c(-3,3), ylim =c(-3,3))

for(i in 1:cNumber){

  par(new=TRUE)
  plot(center[i,1],center[i,2],pch = 16, cex=1.5, xlab = "First Marker", ylab="Second Marker", col = colorsTrue[i], xlim =c(-3,3), ylim =c(-3,3) )
  par(new=TRUE)
  abline(v=0, col="#888888")
  abline(h=0, col="#888888")
  par(new=TRUE)
}
dev.off()
