# Supplementary material for: Determination of essential phenotypic elements of clusters in high-dimensional entities—DEPECHE
Source: PLoS One. 2019 Mar 7;14(3):e0203247. doi: 10.1371/journal.pone.0203247 (PMC6405191; doi:10.1371/journal.pone.0203247)
Supplement: S1 File — (ZIP) [file pone.0203247.s004.zip › S1_file/Code_for_generation_of_S1_Fig.R]

library(sparcl)
library(RSKC)
library(DepecheR)
library(gplots)

#Here, the extra functions are added
source('~/Extra_functions.R')

#Here,the data is generated for each cluster. 
Cluster1Means <- c(5,0,0,0,1,5,5,5,5,5,0)
Cluster2Means <- c(1,5,0,0,0,5,5,5,5,5,0)
Cluster3Means <- c(0,1,5,0,0,5,5,5,5,5,0)
Cluster4Means <- c(0,0,1,5,0,5,5,5,5,5,0)
Cluster5Means <- c(0,0,0,1,5,5,5,5,5,5,0)
Cluster6Means <- c(0,0,0,0,0,0,5,5,5,4,0)
Cluster7Means <- c(0,0,0,0,0,4,0,5,5,5,0)
Cluster8Means <- c(0,0,0,0,0,5,4,0,5,5,0)
Cluster9Means <- c(0,0,0,0,0,5,5,4,0,5,0)
Cluster10Means <- c(0,0,0,0,0,5,5,5,4,0,0)

clusterMeansList <- list(Cluster1Means, Cluster2Means, Cluster3Means, Cluster4Means, Cluster5Means, Cluster6Means, Cluster7Means, Cluster8Means, Cluster9Means, Cluster10Means)
clusterSizeVec <- rep(1000, 10)

#Now, this is combined into one dataset
AllClusters <- do.call("rbind", lapply(1:length(clusterMeansList), function(x) do.call("cbind", sapply(1:length(clusterMeansList[[x]]), function(y) rnorm(clusterSizeVec[x], clusterMeansList[[x]][y], sd=0.2), simplify=FALSE))))
trueClusters <- unlist(sapply(1:length(clusterSizeVec), function(x) rep(x, each=clusterSizeVec[x])))

#K-means clustering
ARIListKmeans <- list()
for(i in 1:20){
  kMeansResult <- kmeans(AllClusters, centers=10)
  ARIListKmeans[[i]] <- DepecheR:::rand_index(kMeansResult$cluster, trueClusters, 11)
}

averageARI <- mean(unlist(ARIListKmeans))

plot(kMeansResult$cluster, trueClusters)

overlapHeatmap(kMeansResult$cluster, trueClusters)

#DEPECHE
depecheResult <- depeche(AllClusters)
plot(depecheResult$clusterVector, trueClusters)

overlapHeatmap(depecheResult$clusterVector, trueClusters)

#Tibshirani sparse k-means
wbounds <- KMeansSparseCluster.permute(AllClusters[sample(1:nrow(AllClusters), 500),], K=10)
testKmeansSC <- KMeansSparseCluster(AllClusters, K=10, wbounds=wbounds$bestw)

plot(testKmeansSC[[1]]$Cs, trueClusters)

overlapHeatmap(testKmeansSC[[1]]$Cs, trueClusters)

colorsTib <- dColorVector(c(1:11), colorScale=c("#0D0887FF", "#6A00A8FF", "#900DA4FF", "#B12A90FF", "#CC4678FF", "#E16462FF", "#F1844BFF", "#FCA636FF", "#FCCE25FF"))

test <- cbind(testKmeansSC[[1]]$ws, rep(1, length(testKmeansSC[[1]]$ws)))
test[test==0] <- NA
pdf("Cluster_loadings_Tibshirani.pdf")
heatmap.2(test,Rowv=FALSE, Colv=FALSE, dendrogram="none", scale="none", col=colorsTib, breaks=seq(0, 1, length.out=12), trace="none", keysize = 1.5, density.info="none", key.xlab="0=no loading, 1=full loading\ngrey=sparsed out",na.color="#A2A2A2")
dev.off()
