# Supplementary material for: Determination of essential phenotypic elements of clusters in high-dimensional entities—DEPECHE
Source: PLoS One. 2019 Mar 7;14(3):e0203247. doi: 10.1371/journal.pone.0203247 (PMC6405191; doi:10.1371/journal.pone.0203247)
Supplement: S1 File — (ZIP) [file pone.0203247.s004.zip › S1_file/Code_for_scRNAseq_graph_generation.R]

#This script contains all information nessecary to generate all figures containing single-cell RNA sequencing data in the manuscript: Determination of Essential Phenotypic Elements of Clusters in High- dimensional Entities - DEPECHE 

#Packages needed to generate figures
library(plyr) #version 1.8.4
library(dplyr) #version 0.7.4
library(DepecheR) #version 0.3.0
library(gplots) #version 3.0.1
library(Rtsne) #version 0.14 with multicore capacity, download from GitHub. 
library(SC3) #version 1.7.2
library(pcaReduce) #version 1.0
library(SINCERA) #version 0.99.0
library(beanplot) #version 1.2
library(SingleCellExperiment) #version 1.2.0

#Here, the extra functions are added
source('~/Desktop/Extra_functions.R')

#Create directories, for example
dir.create("~/Desktop/DEPECHE_figures")

################################################################
#Now, the figures involving the Björklund dataset is created
################################################################
dir.create("~/Desktop/DEPECHE_figures/Bjorklund")

#First follow the instructions provided on https://github.com/asabjorklund/ILC_scRNAseq/blob/master/ILC_scRNA_analysis.Rmd to generate the batch normalized file called cb0.
#Load the cb0 file into your R session. 

#Remove duplicated rows
realCb0 <- cb0
realCb0 <- realCb0[!duplicated(realCb0), ]

#Now the names of the individual observations are splitted to get the cell type information
cell<-unlist(lapply(strsplit(colnames(realCb0),"_"), function(x) x[4]))
# NB! 6 cells from T75 P2,3 have the wrong classification by surface phenotype, which is changed here.
redef<- c("ILC1","ILC2","ILC1","ILC1","ILC1","ILC1")
redef.samples <- c("T75_P1_C6_ILC3","T75_P1_E11_ILC3","T75_P1_F4_ILC3","T75_P2_H11_ILC3","T75_P2_H2_ILC3","T75_P1_H4_ILC3")
cell[match(redef.samples,colnames(realCb0))]<-redef

#Here, the function is run. 
depecheRForkelResult <- depeche(t(realCb0))

#Retrieve the cluster vector and centers
clusterVector <- depecheRForkelResult[[1]]
clusterCenters <- depecheRForkelResult[[2]]

#Now, a t-distributed stochastic neighbor embedding (tSNE) is made based on these remaining variables
#First, all variables that do not contribute at all are excluded
sneInputRNA <- t(cb0[colnames(clusterCenters),])

#Then, tSNE is performed. If Rtsne.multicore is hard to install, the package Rtsne works as well, just a bit slower. 
sneData <- as.data.frame(Rtsne.multicore(sneInputRNA, pca=FALSE, perplexity=100)$Y)

densContour <- dContours(sneData)

setwd("~/Desktop/DEPECHE_figures/Figure_2")
clusterColorVector <- dColorVector(clusterVector)
dColorPlot(clusterColorVector, xYData=sneData, names="scRNAseq clusters", densContour = densContour, addLegend=TRUE, idsVector=clusterVector, createDirectory=FALSE)

cellColorVector <- dColorVector(as.character(cell))
dColorPlot(cellColorVector, xYData=sneData, names="scRNAseq cells", densContour = densContour, addLegend=TRUE, idsVector=as.character(cell), createDirectory=FALSE)

#And here the overlap is checked
setwd("~/Desktop/DEPECHE_figures/Supp_figure_1")
overlapHeatmap(x=depecheRForkelResult[[1]], reference=cell)

#And now, for each cluster, the cluster centers are resorted and saved separately. 

clusterCentersResorted <- list()

for(i in 1:nrow(depecheRForkelResult$clusterCenters)){
  x <- sort(depecheRForkelResult$clusterCenters[i,], decreasing = TRUE)
  z <- data.frame(names(x), x, row.names=NULL)
  colnames(z) <- c(paste("Cluster", i, "variable"), paste("Cluster", i, "center"))
  clusterCentersResorted[[i]] <- z
  
}

clusterCentersResorted <- data.frame(Reduce(cbind, clusterCentersResorted))

#Now, files with the p-values from the initial comparative analysis are imported from a suitable directory, e.g.
NK_p <- read.csv("~/Desktop/P_values_Bjorklund_analysis/NK.csv", stringsAsFactors = FALSE)
ILC1_p <- read.csv("~/Desktop/P_values_Bjorklund_analysis/ILC1.csv", stringsAsFactors = FALSE)
ILC2_p <- read.csv("~/Desktop/P_values_Bjorklund_analysis/ILC2.csv", stringsAsFactors = FALSE)
ILC3_p <- read.csv("~/Desktop/P_values_Bjorklund_analysis/ILC3.csv", stringsAsFactors = FALSE)

#Here, the contributing RNAs are extracted from both our analysis and the original one. NB! This specific setup is only true for this analysis, as the cluster numbers might change between clusterings. Change the columns for the clusterCentersResorted matrix when running a new analysis.
setwd("~/Desktop/DEPECHE_figures/Figure_2")

All_NK <- clusterCentersResorted[,1:2]
NK_contributors <- All_NK[which(All_NK[,2]!=0),]
NK_orig_p <- NK_p[NK_p[,1] %in% NK_contributors[,1],]
NK_contributors_ordered <- NK_contributors[order(NK_contributors[,1]),]
NK_contributors_ordered[,1] <- as.character(NK_contributors_ordered[,1])
NK_orig_p_ordered <- NK_orig_p[order(NK_orig_p[,1]),]
identical(NK_contributors_ordered[,1], NK_orig_p_ordered[,1])

#To make plotting possible, some little noise is added to the p-values, as they are all identical otherwise.
NK_contributions_and_p <- data.frame("Depeche_cluster_contribution"=NK_contributors_ordered[,2], "Original_p-value"=jitter(log10(NK_orig_p_ordered[,2]), amount=0.01), "color"=rep("red", length.out=nrow(NK_orig_p_ordered)))
NK_non_contributors <- NK_p[!NK_p[,1] %in% NK_contributors[,1],]
NK_non_contributors_and_p <- data.frame("Depeche_cluster_contribution"=rep(0, length.out=nrow(NK_non_contributors)), "Original_p-value"=log10(NK_non_contributors[,2]), "color"=rep("grey", length.out=nrow(NK_non_contributors)))
NK_combined <- rbind(NK_contributions_and_p, NK_non_contributors_and_p)
  
pdf("NK_markers.pdf", width=7, height=5)
beanplot(NK_combined[,2] ~ NK_combined[,3],
         main = "NK", side = "both", 
         col = list("#31688EFF", c("grey", "black")),
         axes=F, overallline="median", what=c(0, 1, 0, 0), bw="nrd0", ylim=c(-12,0))
axis(1, at=c(1, 2),  labels=c("A", "B"))
axis(2)
legend("bottomright", fill = c("#31688EFF", "grey"),
       legend = c("10 transcripts defining cluster 1", "All other transcripts"), box.lty=0)
dev.off()

pdf("NK_markers_all.pdf", width=7, height=5)
beanplot(NK_non_contributors_and_p[,2] ~ NK_non_contributors_and_p[,3],
         main = "NK", side = "second", 
         col = "grey",
         axes=F, overallline="median", what=c(0, 1, 0, 0), bw="nrd0", ylim=c(-12,0))
axis(1, at=c(1, 2),  labels=c("A", "B"))
axis(2)
dev.off()

#Export a file with the interesting transcripts
All_NK_info <- data.frame("Transcript"=NK_orig_p_ordered[,1], "Log10.of.original.p"=log10(NK_orig_p_ordered[,2]), "Cluster.center"=NK_contributors_ordered[,2])

write.csv(All_NK_info, "~/Desktop/DEPECHE_figures/Bjorklund/All_NK_transcript_info.csv", row.names=FALSE)

###############

All_ILC1 <- clusterCentersResorted[,3:4]
ILC1_contributors <- All_ILC1[which(All_ILC1[,2]!=0),]
ILC1_orig_p <- ILC1_p[ILC1_p[,1] %in% ILC1_contributors[,1],]
ILC1_contributors_ordered <- ILC1_contributors[order(ILC1_contributors[,1]),]
ILC1_contributors_ordered[,1] <- as.character(ILC1_contributors_ordered[,1])
ILC1_orig_p_ordered <- ILC1_orig_p[order(ILC1_orig_p[,1]),]
identical(ILC1_contributors_ordered[,1], ILC1_orig_p_ordered[,1])
ILC1_contributions_and_p <- data.frame("Depeche_cluster_contribution"=ILC1_contributors_ordered[,2], "Original_p-value"=log10(ILC1_orig_p_ordered[,2]), "color"=rep("red", length.out=nrow(ILC1_orig_p_ordered)))
ILC1_non_contributors <- ILC1_p[!ILC1_p[,1] %in% ILC1_contributors[,1],]
ILC1_non_contributors_and_p <- data.frame("Depeche_cluster_contribution"=rep(0, length.out=nrow(ILC1_non_contributors)), "Original_p-value"=log10(ILC1_non_contributors[,2]), "color"=rep("grey", length.out=nrow(ILC1_non_contributors)))
ILC1_combined <- rbind(ILC1_contributions_and_p, ILC1_non_contributors_and_p)

pdf("ILC1_markers.pdf", width=7, height=5)
beanplot(ILC1_combined[,2] ~ ILC1_combined[,3],
         main = "ILC1", side = "both", 
         col = list("#440154FF", c("grey", "black")),
         axes=F, overallline="median", what=c(0, 1, 0, 0), bw="nrd0", ylim=c(-12,0))
axis(1, at=c(1, 2),  labels=c("A", "B"))
axis(2)
legend("bottomright", fill = c("#440154FF", "grey"),
       legend = c("27 transcripts defining cluster 2", "All other transcripts"), box.lty=0)
dev.off()

#And here, an extra graph is generated, to decrease the standard deviation of the non-significant genes, that are affected by the standard deviation of the significant genes otherwise.

pdf("ILC1_markers_all.pdf", width=7, height=5)
beanplot(ILC1_non_contributors_and_p[,2] ~ ILC1_non_contributors_and_p[,3], 
         main = "ILC3", side = "second", 
         col = "grey",
         axes=F, overallline="median", what=c(0, 1, 0, 0), bw="nrd0", ylim=c(-12,0))
axis(2)
dev.off()

#Export a file with the interesting transcripts
All_ILC1_info <- data.frame("Transcript"=ILC1_orig_p_ordered[,1], "Log10.of.original.p"=log10(ILC1_orig_p_ordered[,2]), "Cluster.center"=ILC1_contributors_ordered[,2])

write.csv(All_ILC1_info, "~/Desktop/DEPECHE_figures/Bjorklund/All_ILC1_transcript_info.csv", row.names=FALSE)


###############

All_ILC2 <- clusterCentersResorted[,5:6]
ILC2_contributors <- All_ILC2[which(All_ILC2[,2]!=0),]
ILC2_orig_p <- ILC2_p[ILC2_p[,1] %in% ILC2_contributors[,1],]
ILC2_contributors_ordered <- ILC2_contributors[order(ILC2_contributors[,1]),]
ILC2_contributors_ordered[,1] <- as.character(ILC2_contributors_ordered[,1])
ILC2_orig_p_ordered <- ILC2_orig_p[order(ILC2_orig_p[,1]),]
identical(ILC2_contributors_ordered[,1], ILC2_orig_p_ordered[,1])
ILC2_contributions_and_p <- data.frame("Depeche_cluster_contribution"=ILC2_contributors_ordered[,2], "Original_p-value"=log10(ILC2_orig_p_ordered[,2]), "color"=rep("red", length.out=nrow(ILC2_orig_p_ordered)))
ILC2_non_contributors <- ILC2_p[!ILC2_p[,1] %in% ILC2_contributors[,1],]
ILC2_non_contributors_and_p <- data.frame("Depeche_cluster_contribution"=rep(0, length.out=nrow(ILC2_non_contributors)), "Original_p-value"=log10(ILC2_non_contributors[,2]), "color"=rep("grey", length.out=nrow(ILC2_non_contributors)))
ILC2_combined <- rbind(ILC2_contributions_and_p, ILC2_non_contributors_and_p)

pdf("ILC2_markers.pdf", width=7, height=5)
beanplot(ILC2_combined[,2] ~ ILC2_combined[,3],
         main = "ILC2", side = "both", 
         col = list("#35B779FF", c("grey", "black")),
         axes=F, overallline="median", what=c(0, 1, 0, 0), bw="nrd0", ylim=c(-12,0))
axis(1, at=c(1, 2),  labels=c("A", "B"))
axis(2)
legend("bottomright", fill = c("#35B779FF", "grey"),
       legend = c("27 transcripts difining cluster 3", "All other transcripts"), box.lty=0)
dev.off()

#And here, an extra graph is generated, to decrease the standard deviation of the non-significant genes, that are affected by the standard deviation of the significant genes otherwise.

pdf("ILC2_markers_all.pdf", width=7, height=5)
beanplot(ILC2_non_contributors_and_p[,2] ~ ILC2_non_contributors_and_p[,3], 
         main = "ILC2", side = "second", 
         col = "grey",
         axes=F, overallline="median", what=c(0, 1, 0, 0), bw="nrd0", ylim=c(-12,0))
axis(2)
dev.off()

#Export a file with the interesting transcripts
All_ILC2_info <- data.frame("Transcript"=ILC2_orig_p_ordered[,1], "Log10.of.original.p"=log10(ILC2_orig_p_ordered[,2]), "Cluster.center"=ILC2_contributors_ordered[,2])

write.csv(All_ILC2_info, "~/Desktop/DEPECHE_figures/Bjorklund/All_ILC2_transcript_info.csv", row.names=FALSE)


###############

All_ILC3 <- clusterCentersResorted[,7:8]
ILC3_contributors <- All_ILC3[which(All_ILC3[,2]!=0),]
ILC3_orig_p <- ILC3_p[ILC3_p[,1] %in% ILC3_contributors[,1],]
ILC3_contributors_ordered <- ILC3_contributors[order(ILC3_contributors[,1]),]
ILC3_contributors_ordered[,1] <- as.character(ILC3_contributors_ordered[,1])
ILC3_orig_p_ordered <- ILC3_orig_p[order(ILC3_orig_p[,1]),]
identical(ILC3_contributors_ordered[,1], ILC3_orig_p_ordered[,1])
ILC3_contributions_and_p <- data.frame("Depeche_cluster_contribution"=ILC3_contributors_ordered[,2], "Original_p-value"=log10(ILC3_orig_p_ordered[,2]), "color"=rep("red", length.out=nrow(ILC3_orig_p_ordered)))
ILC3_non_contributors <- ILC3_p[!ILC3_p[,1] %in% ILC3_contributors[,1],]
ILC3_non_contributors_and_p <- data.frame("Depeche_cluster_contribution"=rep(0, length.out=nrow(ILC3_non_contributors)), "Original_p-value"=log10(ILC3_non_contributors[,2]), "color"=rep("grey", length.out=nrow(ILC3_non_contributors)))
ILC3_combined <- rbind(ILC3_contributions_and_p, ILC3_non_contributors_and_p)

pdf("ILC3_markers.pdf", width=7, height=5)
beanplot(ILC3_combined[,2] ~ ILC3_combined[,3], 
         main = "ILC3", side = "both", 
         col = list("#FDE725FF", c("grey", "black")),
         axes=F, overallline="median", what=c(0, 1, 0, 0), bw="nrd0", ylim=c(-12,0))
axis(2)
legend("bottomright", fill = c("#FDE725FF", "grey"),
       legend = c("108 transcripts difining cluster 4", "All other transcripts"), box.lty=0)
dev.off()

#And here, an extra graph is generated, to decrease the standard deviation of the non-significant genes, that are affected by the standard deviation of the significant genes otherwise.

pdf("ILC3_markers_all.pdf", width=7, height=5)
beanplot(ILC3_non_contributors_and_p[,2] ~ ILC3_non_contributors_and_p[,3], 
         main = "ILC3", side = "second", 
         col = "grey",
         axes=F, overallline="median", what=c(0, 1, 0, 0), bw="nrd0", ylim=c(-12,0))
axis(2)
dev.off()

#Export a file with the interesting transcripts
All_ILC3_info <- data.frame("Transcript"=ILC3_orig_p_ordered[,1], "Log10.of.original.p"=log10(ILC3_orig_p_ordered[,2]), "Cluster.center"=ILC3_contributors_ordered[,2])

write.csv(All_ILC3_info, "~/Desktop/DEPECHE_figures/Bjorklund/All_ILC3_transcript_info.csv", row.names=FALSE)

########################
#Here, the benchmarking is performed

#The data does not need to be logtransformed in this case. 

#DepecheR
ARIDepecheForkel <- vector()
nClustDepecheForkel <- vector()
nVariablesDepecheForkel <- vector()
clusterCentersForkel <- list()
penaltyForkel <- vector()

#SC3
forkelData <- SingleCellExperiment(assays=list(counts=realCb0,logcounts=realCb0))
rowData(forkelData)$feature_symbol <- row.names(realCb0)
ARIForkelSC3 <- vector()
nClustForkelSC3 <- vector()
forkelSC3Esimation <- sc3_estimate_k(forkelData)

#pcaReduce
#In this case, it is the non-log transformed data version that is used, as the data is not extremely kurtose. 
ARIForkelPcaReduce <- vector()
nClustForkelPcaReduce <- vector()

#Sincera
#In this case, it is the non-log transformed data version that is used, as the data is not extremely kurtose. 
ARIForkelSincera <- vector()
nClustForkelSincera <- vector()

for(i in 1:20){
  depecheRForkelResult <- depeche(t(realCb0))
  ARIDepecheForkel[i] <- DepecheR:::rand_index(depecheRForkelResult[[1]],as.factor(cell), 100)
  nClustDepecheForkel[i] <- nrow(depecheRForkelResult[[2]])
  nVariablesDepecheForkel[i] <- ncol(depecheRForkelResult[[2]])
  penaltyForkel[i] <- depecheRForkelResult[[3]][[1]][1,1]
  
  forkelSC3 <- sc3(forkelData, ks=forkelSC3Esimation@metadata$sc3$k_estimation, gene_filter=FALSE, biology=TRUE)
  ARIForkelSC3[i] <- DepecheR:::rand_index(as.factor(forkelSC3@metadata$sc3$consensus[[1]]$silhouette[,1]),as.factor(cell), 100)
  nClustForkelSC3[i] <- length(unique(forkelSC3@metadata$sc3$consensus[[1]]$silhouette[,1]))
  
  pcaReduceForkelResult <- PCAreduce(t(realCb0), nbt=1, q=3, method="M")
  ARIForkelPcaReduce[i] <-  DepecheR:::rand_index(pcaReduceForkelResult[[1]][,2],as.factor(cell), 100)
  nClustForkelPcaReduce[i] <- length(unique(pcaReduceForkelResult[[1]][,2]))
  
  #Sincera
  sinceraForkelResult <- construct(data.frame(realCb0))
  sinceraForkelResult2 <- normalization.zscore(sinceraForkelResult, group.by="SAMPLE", groups=NULL, verbose=TRUE) 
  sinceraForkelResult3 <- cluster.assignment(sinceraForkelResult2, clustering.method="consensus")
  ARIForkelSincera[i] <-  DepecheR:::rand_index(as.factor(sinceraForkelResult3@data@phenoData@data$CLUSTER),as.factor(cell), 100)
  nClustForkelSincera[i] <- length(unique(sinceraForkelResult3@data@phenoData@data$CLUSTER))
}

allOptimalARIForkelShort <- data.frame("Depeche"=ARIDepecheForkel, "SC3"=ARIForkelSC3, "PcaReduce"=ARIForkelPcaReduce, "Sincera"=ARIForkelSincera)
#Save this file
write.csv(allOptimalARIForkelShort, "~/Desktop/DEPECHE_figures/Bjorklund/allOptimalARIForkel.csv")

allOptimalNClustersForkelShort <- data.frame("Depeche"=nClustDepecheForkel, "SC3"=nClustForkelSC3, "PcaReduce"=nClustForkelPcaReduce, "Sincera"=nClustForkelSincera)
#Save this file
write.csv(allOptimalNClustersForkelShort, "~/Desktop/DEPECHE_figures/Bjorklund/allOptimalNClustersForkelShort.csv")


allOptimalARIForkelLong <- melt(allOptimalARIForkelShort)

setwd("~/Desktop/DEPECHE_figures/Supp_figure_2")
ggplot(allOptimalARIForkelLong, aes(x=variable, y=value, fill=variable)) + scale_fill_manual(values=c("#FF0000", "#DFBB00", "#00AA00", "#0000FF")) +
  geom_boxplot() + theme (panel.background = element_blank())	+ scale_y_continuous(expand = c(0, 0), limits = c(0, 1))
ggsave(filename = "Algorithm_comparison_ARI_Forkel.pdf", dpi=300)

##################
#And here comes the ARI-ARI comparison
#A range of tested penalties
allPenalties <- c(2^0,2^0.5,2^1,2^1.5,2^2,2^2.5,2^3,2^3.5,2^4,2^4.5,2^5)
suppFig2_data_Forkel <- list()

for(i in 5:20){
  
  nClust <- vector()
  innerARI <- vector()
  outerARI <- vector()
  
  for(j in 1:length(allPenalties)){
    if(j==1 || nClust[j-1]>2){
      depecheRForkelResult <- depeche(t(realCb0), penalties=allPenalties[j], maxIter=21)	
      nClust[j] <- length(unique(depecheRForkelResult$clusterVector))
      innerARI[j] <- max(depecheRForkelResult[[3]][[2]][,1])
      outerARI[j] <- DepecheR:::rand_index(depecheRForkelResult[[1]],as.factor(cell), 100)
      
    } else {
      nClust[j] <- 0
    }
  }
  
  suppFig2_data_Forkel[[i]] <- data.frame(allPenalties[1:length(innerARI)], nClust[1:length(innerARI)], innerARI, outerARI)
  print(paste("Iteration", i, "completed"))
}

suppFig2_data_ForkelDf <- data.frame(Reduce(rbind, suppFig2_data_Forkel))

#Here, the average value from the benchmarking is compared to the optimal value in the outer ARI range
median(allOptimalARIForkelShort[,1])
#This value is 0.7820747
max(suppFig2_data_ForkelDf[,4])
#This value is 0.8417929

################################################################
#Now, the figures involving the Biase dataset is created
################################################################

dir.create("~/Desktop/DEPECHE_figures/Biase")

biaseData <- readRDS(gzcon(url('https://scrnaseq-public-datasets.s3.amazonaws.com/scater-objects/biase.rds')))
counts(biaseData) <- normcounts(biaseData)
tBiase <- t(biaseData@assays[[1]])

tBiaseReduced <- tBiase[,gene_filter(biaseData)]

#DepecheR
ARIDepecheBiase <- vector()
nClustDepecheBiase <- vector()
nVariablesDepecheBiase <- vector()
clusterCentersBiase <- list()
penaltyBiase <- vector()

#SC3
ARIBiaseSC3 <- vector()
nClustBiaseSC3 <- vector()
biaseSC3Esimation <- sc3_estimate_k(biaseData)

#pcaReduce
ARIBiasePcaReduce <- vector()
nClustBiasePcaReduce <- vector()
log2TBiase <- log2(tBiaseReduced+1)

#Sincera
ARIBiaseSincera <- vector()
nClustBiaseSincera <- vector()
log2Biase <- log2(t(tBiaseReduced)+1)

for(i in 1:20){
  depecheRBiaseResult <- depeche(tBiaseReduced)
  ARIDepecheBiase[i] <- DepecheR:::rand_index(depecheRBiaseResult[[1]],as.factor(biaseData@colData@listData$cell_type1), 100)
  nClustDepecheBiase[i] <- length(unique(depecheRBiaseResult[[1]]))
  nVariablesDepecheBiase[i] <- ncol(depecheRBiaseResult[[2]])
  clusterCentersBiase[[i]] <- depecheRBiaseResult[[2]]
  penaltyBiase[i] <- depecheRBiaseResult[[3]][[1]][1,1]
  
  biaseSC3 <- sc3(biaseData, ks=biaseSC3Esimation@metadata$sc3$k_estimation, gene_filter=TRUE, pct_dropout_min = 0, biology=TRUE)
  ARIBiaseSC3[i] <- DepecheR:::rand_index(as.factor(biaseSC3@metadata$sc3$consensus[[1]]$silhouette[,1]),as.factor(biaseData@colData@listData$cell_type1), 100)
  nClustBiaseSC3[i] <- length(unique(biaseSC3@metadata$sc3$consensus[[1]]$silhouette[,1]))
  
  pcaReduceBiaseResult <- PCAreduce(log2TBiase, nbt=1, q=3, method="M")
  ARIBiasePcaReduce[i] <-  DepecheR:::rand_index(pcaReduceBiaseResult[[1]][,2],as.factor(biaseData@colData@listData$cell_type1), 100)
  nClustBiasePcaReduce[i] <- length(unique(pcaReduceBiaseResult[[1]][,2]))
  
  #Sincera
  sinceraBiaseResult <- construct(data.frame(log2Biase))
  sinceraBiaseResult2 <- normalization.zscore(sinceraBiaseResult, group.by="SAMPLE", groups=NULL, verbose=TRUE) 
  sinceraBiaseResult3 <- cluster.assignment(sinceraBiaseResult2, clustering.method="consensus")
  ARIBiaseSincera[i] <-  DepecheR:::rand_index(as.factor(sinceraBiaseResult3@data@phenoData@data$CLUSTER),as.factor(biaseData@colData@listData$cell_type1), 100)
  nClustBiaseSincera[i] <- length(unique(sinceraBiaseResult3@data@phenoData@data$CLUSTER))
}

#Now, a box plot is made of the f-measures for the different methods
allOptimalARIBiaseShort <- data.frame("Depeche"=ARIDepecheBiase, "SC3"=ARIBiaseSC3, "PcaReduce"=ARIBiasePcaReduce, "Sincera"=ARIBiaseSincera)
#Save this file
write.csv(allOptimalARIBiaseShort, "~/Desktop/DEPECHE_figures/Biase/allOptimalARIBiase.csv")

allOptimalNClustersBiaseShort <- data.frame("Depeche"=nClustDepecheBiase, "SC3"=nClustBiaseSC3, "PcaReduce"=nClustBiasePcaReduce, "Sincera"=nClustBiaseSincera)
#Save this file
write.csv(allOptimalNClustersBiaseShort, "~/Desktop/DEPECHE_figures/Biase/allOptimalNClustersBiaseShort.csv")

allOptimalARIBiaseLong <- melt(allOptimalARIBiaseShort)


setwd("~/Desktop/DEPECHE_figures/Supp_figure_2")
ggplot(allOptimalARIBiaseLong, aes(x=variable, y=value, fill=variable)) + scale_fill_manual(values=c("#FF0000", "#DFBB00", "#00AA00", "#0000FF")) +
  geom_boxplot() + theme (panel.background = element_blank())	+ scale_y_continuous(expand = c(0, 0), limits = c(0, 1))
ggsave(filename = "Algorithm_comparison_ARI_Biase.pdf", dpi=300)

################
#Here, the inner vs outer ARI comparison is made 
#A range of tested penalties
allPenalties <- c(2^0,2^0.5,2^1,2^1.5,2^2,2^2.5,2^3,2^3.5,2^4,2^4.5,2^5)
suppFig2_data_Biase <- list()

for(i in 1:20){
  
  nClust <- vector()
  innerARI <- vector()
  outerARI <- vector()
  
  for(j in 1:length(allPenalties)){
    if(j==1 || nClust[j-1]>2){
      depecheRBiaseResult <- depeche(tBiaseReduced, penalties=allPenalties[j], maxIter=21)	
      nClust[j] <- length(unique(depecheRBiaseResult$clusterVector))
      innerARI[j] <- max(depecheRBiaseResult[[3]][[2]][,1])
      outerARI[j] <- DepecheR:::rand_index(depecheRBiaseResult[[1]], as.factor(biaseData@colData@listData$cell_type1), 100)
      
    } else {
      nClust[j] <- 0
    }
  }
  
  suppFig2_data_Biase[[i]] <- data.frame(allPenalties[1:length(innerARI)], nClust[1:length(innerARI)], innerARI, outerARI)
  print(paste("Iteration", i, "completed"))
}

suppFig2_data_BiaseDf <- data.frame(Reduce(rbind, suppFig2_data_Biase))

#Here, the average value from the benchmarking is compared to the optimal value in the outer ARI range
median(allOptimalARIBiaseShort[,1])
#This value is 1
max(suppFig2_data_BiaseDf[,4])
#This value is 1

################################################################
#Now, the figures involving the Deng dataset is created
################################################################

dir.create("~/Desktop/DEPECHE_figures/Deng")

dengData <- readRDS(gzcon(url('https://scrnaseq-public-datasets.s3.amazonaws.com/scater-objects/deng-rpkms.rds')))
counts(dengData) <- normcounts(dengData)
tDeng <- t(dengData@assays[[1]])

tDengReduced <- tDeng[,gene_filter(dengData)]

#DepecheR
ARIDepecheDeng <- vector()
nClustDepecheDeng <- vector()
nVariablesDepecheDeng <- vector()
clusterCentersDeng <- list()
penaltyDeng <- vector()

#SC3
ARIDengSC3 <- vector()
nClustDengSC3 <- vector()
dengSC3Esimation <- sc3_estimate_k(dengData)

#pcaReduce
ARIDengPcaReduce <- vector()
nClustDengPcaReduce <- vector()
log2TDeng <- log2(tDengReduced+1)

#Sincera
ARIDengSincera <- vector()
nClustDengSincera <- vector()
log2Deng <- log2(t(tDengReduced)+1)

for(i in 1:20){
  depecheRDengResult <- depeche(tDengReduced)
  ARIDepecheDeng[i] <- DepecheR:::rand_index(depecheRDengResult[[1]],as.factor(dengData@colData@listData$cell_type1), 100)
  nClustDepecheDeng[i] <- length(unique(depecheRDengResult[[1]]))
  nVariablesDepecheDeng[i] <- ncol(depecheRDengResult[[2]])
  clusterCentersDeng[[i]] <- depecheRDengResult[[2]]
  penaltyDeng[i] <- depecheRDengResult[[3]][[1]][1,1]
  
  dengSC3 <- sc3(dengData, ks=dengSC3Esimation@metadata$sc3$k_estimation, gene_filter=TRUE, pct_dropout_min = 0, biology=TRUE)
  ARIDengSC3[i] <- DepecheR:::rand_index(as.factor(dengSC3@metadata$sc3$consensus[[1]]$silhouette[,1]),as.factor(dengData@colData@listData$cell_type1), 100)
  nClustDengSC3[i] <- length(unique(dengSC3@metadata$sc3$consensus[[1]]$silhouette[,1]))
  
  pcaReduceDengResult <- PCAreduce(log2TDeng, nbt=1, q=3, method="M")
  ARIDengPcaReduce[i] <-  DepecheR:::rand_index(pcaReduceDengResult[[1]][,2],as.factor(dengData@colData@listData$cell_type1), 100)
  nClustDengPcaReduce[i] <- length(unique(pcaReduceDengResult[[1]][,2]))
  
  #Sincera
  sinceraDengResult <- construct(data.frame(log2Deng))
  sinceraDengResult2 <- normalization.zscore(sinceraDengResult, group.by="SAMPLE", groups=NULL, verbose=TRUE) 
  sinceraDengResult3 <- cluster.assignment(sinceraDengResult2, clustering.method="consensus")
  ARIDengSincera[i] <-  DepecheR:::rand_index(as.factor(sinceraDengResult3@data@phenoData@data$CLUSTER),as.factor(dengData@colData@listData$cell_type1), 100)
  nClustDengSincera[i] <- length(unique(sinceraDengResult3@data@phenoData@data$CLUSTER))
}

#Now, a box plot is made of the f-measures for the different methods
allOptimalARIDengShort <- data.frame("Depeche"=ARIDepecheDeng, "SC3"=ARIDengSC3, "PcaReduce"=ARIDengPcaReduce, "Sincera"=ARIDengSincera)
#Save this file
write.csv(allOptimalARIDengShort, "~/Desktop/DEPECHE_figures/Deng/allOptimalARIDeng.csv")

allOptimalNClustersDengShort <- data.frame("Depeche"=nClustDepecheDeng, "SC3"=nClustDengSC3, "PcaReduce"=nClustDengPcaReduce, "Sincera"=nClustDengSincera)
#Save this file
write.csv(allOptimalNClustersDengShort, "~/Desktop/DEPECHE_figures/Deng/allOptimalNClustersDengShort.csv")

allOptimalARIDengLong <- melt(allOptimalARIDengShort)


setwd("~/Desktop/DEPECHE_figures/Supp_figure_2")
ggplot(allOptimalARIDengLong, aes(x=variable, y=value, fill=variable)) + scale_fill_manual(values=c("#FF0000", "#DFBB00", "#00AA00", "#0000FF")) +
  geom_boxplot() + theme (panel.background = element_blank())	+ scale_y_continuous(expand = c(0, 0), limits = c(0, 1))
ggsave(filename = "Algorithm_comparison_ARI_Deng.pdf", dpi=300)

################
#Here, the inner vs outer ARI comparison is made 
#A range of tested penalties
allPenalties <- c(2^0,2^0.5,2^1,2^1.5,2^2,2^2.5,2^3,2^3.5,2^4,2^4.5,2^5)
suppFig2_data_Deng <- list()

for(i in 1:20){
  
  nClust <- vector()
  innerARI <- vector()
  outerARI <- vector()
  
  for(j in 1:length(allPenalties)){
    if(j==1 || nClust[j-1]>2){
      depecheRDengResult <- depeche(tDengReduced, penalties=allPenalties[j], maxIter=21)	
      nClust[j] <- length(unique(depecheRDengResult$clusterVector))
      innerARI[j] <- max(depecheRDengResult[[3]][[2]][,1])
      outerARI[j] <- DepecheR:::rand_index(depecheRDengResult[[1]], as.factor(dengData@colData@listData$cell_type1), 100)
      
    } else {
      nClust[j] <- 0
    }
  }
  
  suppFig2_data_Deng[[i]] <- data.frame(allPenalties[1:length(innerARI)], nClust[1:length(innerARI)], innerARI, outerARI)
  print(paste("Iteration", i, "completed"))
}

suppFig2_data_DengDf <- data.frame(Reduce(rbind, suppFig2_data_Deng))

#Here, the average value from the benchmarking is compared to the optimal value in the outer ARI range
median(allOptimalARIDengShort[,1])
#This value is 0.8269844
max(suppFig2_data_DengDf[,4])
#This value is 0.8479023

################################################################
#Now, the figures involving the Goolam dataset is created
################################################################

dir.create("~/Desktop/DEPECHE_figures/Goolam")

goolamData <- readRDS(gzcon(url('https://scrnaseq-public-datasets.s3.amazonaws.com/scater-objects/goolam.rds')))
counts(goolamData) <- normcounts(goolamData)
tGoolam <- t(goolamData@assays[[1]])

tGoolamReduced <- tGoolam[,gene_filter(goolamData)]

#DepecheR
ARIDepecheGoolam <- vector()
nClustDepecheGoolam <- vector()
nVariablesDepecheGoolam <- vector()
clusterCentersGoolam <- list()
penaltyGoolam <- vector()

#SC3
ARIGoolamSC3 <- vector()
nClustGoolamSC3 <- vector()
goolamSC3Esimation <- sc3_estimate_k(goolamData)

#pcaReduce
ARIGoolamPcaReduce <- vector()
nClustGoolamPcaReduce <- vector()
log2TGoolam <- log2(tGoolamReduced+1)

#Sincera
ARIGoolamSincera <- vector()
nClustGoolamSincera <- vector()
log2Goolam <- log2(t(tGoolamReduced)+1)

for(i in 1:20){
  depecheRGoolamResult <- depeche(tGoolamReduced)
  ARIDepecheGoolam[i] <- DepecheR:::rand_index(depecheRGoolamResult[[1]],as.factor(goolamData@colData@listData$cell_type1), 100)
  nClustDepecheGoolam[i] <- length(unique(depecheRGoolamResult[[1]]))
  nVariablesDepecheGoolam[i] <- ncol(depecheRGoolamResult[[2]])
  clusterCentersGoolam[[i]] <- depecheRGoolamResult[[2]]
  penaltyGoolam[i] <- depecheRGoolamResult[[3]][[1]][1,1]
  
  goolamSC3 <- sc3(goolamData, ks=goolamSC3Esimation@metadata$sc3$k_estimation, gene_filter=TRUE, pct_dropout_min = 0, biology=TRUE)
  ARIGoolamSC3[i] <- DepecheR:::rand_index(as.factor(goolamSC3@metadata$sc3$consensus[[1]]$silhouette[,1]),as.factor(goolamData@colData@listData$cell_type1), 100)
  nClustGoolamSC3[i] <- length(unique(goolamSC3@metadata$sc3$consensus[[1]]$silhouette[,1]))
  
  pcaReduceGoolamResult <- PCAreduce(log2TGoolam, nbt=1, q=3, method="M")
  ARIGoolamPcaReduce[i] <-  DepecheR:::rand_index(pcaReduceGoolamResult[[1]][,2],as.factor(goolamData@colData@listData$cell_type1), 100)
  nClustGoolamPcaReduce[i] <- length(unique(pcaReduceGoolamResult[[1]][,2]))
  
  #Sincera
  sinceraGoolamResult <- construct(data.frame(log2Goolam))
  sinceraGoolamResult2 <- normalization.zscore(sinceraGoolamResult, group.by="SAMPLE", groups=NULL, verbose=TRUE) 
  sinceraGoolamResult3 <- cluster.assignment(sinceraGoolamResult2, clustering.method="consensus")
  ARIGoolamSincera[i] <-  DepecheR:::rand_index(as.factor(sinceraGoolamResult3@data@phenoData@data$CLUSTER),as.factor(goolamData@colData@listData$cell_type1), 100)
  nClustGoolamSincera[i] <- length(unique(sinceraGoolamResult3@data@phenoData@data$CLUSTER))
}

#Now, a box plot is made of the f-measures for the different methods
allOptimalARIGoolamShort <- data.frame("Depeche"=ARIDepecheGoolam, "SC3"=ARIGoolamSC3, "PcaReduce"=ARIGoolamPcaReduce, "Sincera"=ARIGoolamSincera)
#Save this file
write.csv(allOptimalARIGoolamShort, "~/Desktop/DEPECHE_figures/Goolam/allOptimalARIGoolam.csv")

allOptimalNClustersGoolamShort <- data.frame("Depeche"=nClustDepecheGoolam, "SC3"=nClustGoolamSC3, "PcaReduce"=nClustGoolamPcaReduce, "Sincera"=nClustGoolamSincera)
#Save this file
write.csv(allOptimalNClustersGoolamShort, "~/Desktop/DEPECHE_figures/Goolam/allOptimalNClustersGoolamShort.csv")

allOptimalARIGoolamLong <- melt(allOptimalARIGoolamShort)


setwd("~/Desktop/DEPECHE_figures/Supp_figure_2")
ggplot(allOptimalARIGoolamLong, aes(x=variable, y=value, fill=variable)) + scale_fill_manual(values=c("#FF0000", "#DFBB00", "#00AA00", "#0000FF")) +
  geom_boxplot() + theme (panel.background = element_blank())	+ scale_y_continuous(expand = c(0, 0), limits = c(0, 1))
ggsave(filename = "Algorithm_comparison_ARI_Goolam.pdf", dpi=300)

################
#Here, the inner vs outer ARI comparison is made 
#A range of tested penalties
allPenalties <- c(2^0,2^0.5,2^1,2^1.5,2^2,2^2.5,2^3,2^3.5,2^4,2^4.5,2^5)
suppFig2_data_Goolam <- list()

for(i in 1:20){
  
  nClust <- vector()
  innerARI <- vector()
  outerARI <- vector()
  
  for(j in 1:length(allPenalties)){
    if(j==1 || nClust[j-1]>2){
      depecheRGoolamResult <- depeche(tGoolamReduced, penalties=allPenalties[j], maxIter=21)	
      nClust[j] <- length(unique(depecheRGoolamResult$clusterVector))
      innerARI[j] <- max(depecheRGoolamResult[[3]][[2]][,1])
      outerARI[j] <- DepecheR:::rand_index(depecheRGoolamResult[[1]], as.factor(goolamData@colData@listData$cell_type1), 100)
      
    } else {
      nClust[j] <- 0
    }
  }
  
  suppFig2_data_Goolam[[i]] <- data.frame(allPenalties[1:length(innerARI)], nClust[1:length(innerARI)], innerARI, outerARI)
  print(paste("Iteration", i, "completed"))
}

suppFig2_data_GoolamDf <- data.frame(Reduce(rbind, suppFig2_data_Goolam))

#Here, the average value from the benchmarking is compared to the optimal value in the outer ARI range
median(allOptimalARIGoolamShort[,1])
#This value is 0.6292987
max(suppFig2_data_GoolamDf[,4])
#This value is 0.6387788

################################################################
#Now, the figures involving the Kolodziejczyk dataset is created
################################################################

dir.create("~/Desktop/DEPECHE_figures/Kolodziejczyk")

kolodziejczykData <- readRDS(gzcon(url('https://scrnaseq-public-datasets.s3.amazonaws.com/scater-objects/kolodziejczyk.rds')))

tKolodziejczyk <- t(kolodziejczykData@assays[[1]])
tKolodziejczykReduced <- tKolodziejczyk[,gene_filter(kolodziejczykData)]

#DepecheR
ARIDepecheKolodziejczyk <- vector()
nClustDepecheKolodziejczyk <- vector()
nVariablesDepecheKolodziejczyk <- vector()
clusterCentersKolodziejczyk <- list()
penaltyKolodziejczyk <- vector()

#SC3
ARIKolodziejczykSC3 <- vector()
nClustKolodziejczykSC3 <- vector()
kolodziejczykSC3Esimation <- sc3_estimate_k(kolodziejczykData)

#pcaReduce
ARIKolodziejczykPcaReduce <- vector()
nClustKolodziejczykPcaReduce <- vector()
log2TKolodziejczyk <- log2(tKolodziejczykReduced+1)

#Sincera
ARIKolodziejczykSincera <- vector()
nClustKolodziejczykSincera <- vector()
log2Kolodziejczyk <- log2(t(tKolodziejczykReduced)+1)

for(i in 1:20){
  depecheRKolodziejczykResult <- depeche(tKolodziejczykReduced)
  ARIDepecheKolodziejczyk[i] <- DepecheR:::rand_index(depecheRKolodziejczykResult[[1]],as.factor(kolodziejczykData@colData@listData$cell_type1), 100)
  nClustDepecheKolodziejczyk[i] <- length(unique(depecheRKolodziejczykResult[[1]]))
  nVariablesDepecheKolodziejczyk[i] <- ncol(depecheRKolodziejczykResult[[2]])
  clusterCentersKolodziejczyk[[i]] <- depecheRKolodziejczykResult[[2]]
  penaltyKolodziejczyk[i] <- depecheRKolodziejczykResult[[3]][[1]][1,1]
  
  kolodziejczykSC3 <- sc3(kolodziejczykData, ks=kolodziejczykSC3Esimation@metadata$sc3$k_estimation, gene_filter=TRUE, pct_dropout_min = 0, biology=TRUE)
  ARIKolodziejczykSC3[i] <- DepecheR:::rand_index(as.factor(kolodziejczykSC3@metadata$sc3$consensus[[1]]$silhouette[,1]),as.factor(kolodziejczykData@colData@listData$cell_type1), 100)
  nClustKolodziejczykSC3[i] <- length(unique(kolodziejczykSC3@metadata$sc3$consensus[[1]]$silhouette[,1]))
  
  pcaReduceKolodziejczykResult <- PCAreduce(log2TKolodziejczyk, nbt=1, q=3, method="M")
  ARIKolodziejczykPcaReduce[i] <-  DepecheR:::rand_index(pcaReduceKolodziejczykResult[[1]][,2],as.factor(kolodziejczykData@colData@listData$cell_type1), 100)
  nClustKolodziejczykPcaReduce[i] <- length(unique(pcaReduceKolodziejczykResult[[1]][,2]))
  
  #Sincera
  sinceraKolodziejczykResult <- construct(data.frame(log2Kolodziejczyk))
  sinceraKolodziejczykResult2 <- normalization.zscore(sinceraKolodziejczykResult, group.by="SAMPLE", groups=NULL, verbose=TRUE) 
  sinceraKolodziejczykResult3 <- cluster.assignment(sinceraKolodziejczykResult2, clustering.method="consensus")
  ARIKolodziejczykSincera[i] <-  DepecheR:::rand_index(as.factor(sinceraKolodziejczykResult3@data@phenoData@data$CLUSTER),as.factor(kolodziejczykData@colData@listData$cell_type1), 100)
  nClustKolodziejczykSincera[i] <- length(unique(sinceraKolodziejczykResult3@data@phenoData@data$CLUSTER))
}

#Now, a box plot is made of the f-measures for the different methods
allOptimalARIKolodziejczykShort <- data.frame("Depeche"=ARIDepecheKolodziejczyk, "SC3"=ARIKolodziejczykSC3, "PcaReduce"=ARIKolodziejczykPcaReduce, "Sincera"=ARIKolodziejczykSincera)
#Save this file
write.csv(allOptimalARIKolodziejczykShort, "~/Desktop/DEPECHE_figures/Kolodziejczyk/allOptimalARIKolodziejczyk.csv")

allOptimalNClustersKolodziejczykShort <- data.frame("Depeche"=nClustDepecheKolodziejczyk, "SC3"=nClustKolodziejczykSC3, "PcaReduce"=nClustKolodziejczykPcaReduce, "Sincera"=nClustKolodziejczykSincera)
#Save this file
write.csv(allOptimalNClustersKolodziejczykShort, "~/Desktop/DEPECHE_figures/Kolodziejczyk/allOptimalNClustersKolodziejczykShort.csv")

allOptimalARIKolodziejczykLong <- melt(allOptimalARIKolodziejczykShort)


setwd("~/Desktop/DEPECHE_figures/Supp_figure_2")
ggplot(allOptimalARIKolodziejczykLong, aes(x=variable, y=value, fill=variable)) + scale_fill_manual(values=c("#FF0000", "#DFBB00", "#00AA00", "#0000FF")) +
  geom_boxplot() + theme (panel.background = element_blank())	+ scale_y_continuous(expand = c(0, 0), limits = c(0, 1))
ggsave(filename = "Algorithm_comparison_ARI_Kolodziejczyk.pdf", dpi=300)

################
#Here, the inner vs outer ARI comparison is made 
#A range of tested penalties
allPenalties <- c(2^0,2^0.5,2^1,2^1.5,2^2,2^2.5,2^3,2^3.5,2^4,2^4.5,2^5)
suppFig2_data_Kolodziejczyk <- list()

for(i in 1:20){
  
  nClust <- vector()
  innerARI <- vector()
  outerARI <- vector()
  
  for(j in 1:length(allPenalties)){
    if(j==1 || nClust[j-1]>2){
      depecheRKolodziejczykResult <- depeche(tKolodziejczykReduced, penalties=allPenalties[j], maxIter=21)	
      nClust[j] <- length(unique(depecheRKolodziejczykResult$clusterVector))
      innerARI[j] <- max(depecheRKolodziejczykResult[[3]][[2]][,1])
      outerARI[j] <- DepecheR:::rand_index(depecheRKolodziejczykResult[[1]], as.factor(kolodziejczykData@colData@listData$cell_type1), 100)
      
    } else {
      nClust[j] <- 0
    }
  }
  
  suppFig2_data_Kolodziejczyk[[i]] <- data.frame(allPenalties[1:length(innerARI)], nClust[1:length(innerARI)], innerARI, outerARI)
  print(paste("Iteration", i, "completed"))
}

suppFig2_data_KolodziejczykDf <- data.frame(Reduce(rbind, suppFig2_data_Kolodziejczyk))

#Here, the average value from the benchmarking is compared to the optimal value in the outer ARI range
median(allOptimalARIKolodziejczykShort[,1])
#This value is 0.9917717
max(suppFig2_data_KolodziejczykDf[,4])
#This value is 1

################################################################
#Now, the figures involving the Pollen dataset is created
################################################################

dir.create("~/Desktop/DEPECHE_figures/Pollen")

pollenData <- readRDS(gzcon(url('https://scrnaseq-public-datasets.s3.amazonaws.com/scater-objects/pollen.rds')))
counts(pollenData) <- normcounts(pollenData)
tPollen <- t(pollenData@assays[[1]])
tPollenReduced <- tPollen[,gene_filter(pollenData)]

#DepecheR
ARIDepechePollen <- vector()
nClustDepechePollen <- vector()
nVariablesDepechePollen <- vector()
clusterCentersPollen <- list()
penaltyPollen <- vector()

#SC3
ARIPollenSC3 <- vector()
nClustPollenSC3 <- vector()
pollenSC3Esimation <- sc3_estimate_k(pollenData)

#pcaReduce
ARIPollenPcaReduce <- vector()
nClustPollenPcaReduce <- vector()
log2TPollen <- log2(tPollenReduced+1)

#Sincera
ARIPollenSincera <- vector()
nClustPollenSincera <- vector()
log2Pollen <- log2(t(tPollenReduced)+1)

for(i in 1:20){
  depecheRPollenResult <- depeche(tPollenReduced)
  ARIDepechePollen[i] <- DepecheR:::rand_index(depecheRPollenResult[[1]],as.factor(pollenData@colData@listData$cell_type1), 100)
  nClustDepechePollen[i] <- length(unique(depecheRPollenResult[[1]]))
  nVariablesDepechePollen[i] <- ncol(depecheRPollenResult[[2]])
  clusterCentersPollen[[i]] <- depecheRPollenResult[[2]]
  penaltyPollen[i] <- depecheRPollenResult[[3]][[1]][1,1]
  
  pollenSC3 <- sc3(pollenData, ks=pollenSC3Esimation@metadata$sc3$k_estimation, gene_filter=TRUE, pct_dropout_min = 0, biology=TRUE)
  ARIPollenSC3[i] <- DepecheR:::rand_index(as.factor(pollenSC3@metadata$sc3$consensus[[1]]$silhouette[,1]),as.factor(pollenData@colData@listData$cell_type1), 100)
  nClustPollenSC3[i] <- length(unique(pollenSC3@metadata$sc3$consensus[[1]]$silhouette[,1]))
  
  pcaReducePollenResult <- PCAreduce(log2TPollen, nbt=1, q=3, method="M")
  ARIPollenPcaReduce[i] <-  DepecheR:::rand_index(pcaReducePollenResult[[1]][,2],as.factor(pollenData@colData@listData$cell_type1), 100)
  nClustPollenPcaReduce[i] <- length(unique(pcaReducePollenResult[[1]][,2]))
  
  #Sincera
  sinceraPollenResult <- construct(data.frame(log2Pollen))
  sinceraPollenResult2 <- normalization.zscore(sinceraPollenResult, group.by="SAMPLE", groups=NULL, verbose=TRUE) 
  sinceraPollenResult3 <- cluster.assignment(sinceraPollenResult2, clustering.method="consensus")
  ARIPollenSincera[i] <-  DepecheR:::rand_index(as.factor(sinceraPollenResult3@data@phenoData@data$CLUSTER),as.factor(pollenData@colData@listData$cell_type1), 100)
  nClustPollenSincera[i] <- length(unique(sinceraPollenResult3@data@phenoData@data$CLUSTER))
}

#Now, a box plot is made of the f-measures for the different methods
allOptimalARIPollenShort <- data.frame("Depeche"=ARIDepechePollen, "SC3"=ARIPollenSC3, "PcaReduce"=ARIPollenPcaReduce, "Sincera"=ARIPollenSincera)
#Save this file
write.csv(allOptimalARIPollenShort, "~/Desktop/DEPECHE_figures/Pollen/allOptimalARIPollen.csv")

allOptimalNClustersPollenShort <- data.frame("Depeche"=nClustDepechePollen, "SC3"=nClustPollenSC3, "PcaReduce"=nClustPollenPcaReduce, "Sincera"=nClustPollenSincera)
#Save this file
write.csv(allOptimalNClustersPollenShort, "~/Desktop/DEPECHE_figures/Pollen/allOptimalNClustersPollenShort.csv")

allOptimalARIPollenLong <- melt(allOptimalARIPollenShort)


setwd("~/Desktop/DEPECHE_figures/Supp_figure_2")
ggplot(allOptimalARIPollenLong, aes(x=variable, y=value, fill=variable)) + scale_fill_manual(values=c("#FF0000", "#DFBB00", "#00AA00", "#0000FF")) +
  geom_boxplot() + theme (panel.background = element_blank())	+ scale_y_continuous(expand = c(0, 0), limits = c(0, 1))
ggsave(filename = "Algorithm_comparison_ARI_Pollen.pdf", dpi=300)

################
#Here, the inner vs outer ARI comparison is made 
#A range of tested penalties
allPenalties <- c(2^0,2^0.5,2^1,2^1.5,2^2,2^2.5,2^3,2^3.5,2^4,2^4.5,2^5)
suppFig2_data_Pollen <- list()

for(i in 1:20){
  
  nClust <- vector()
  innerARI <- vector()
  outerARI <- vector()
  
  for(j in 1:length(allPenalties)){
    if(j==1 || nClust[j-1]>2){
      depecheRPollenResult <- depeche(tPollenReduced, penalties=allPenalties[j], maxIter=21)	
      nClust[j] <- length(unique(depecheRPollenResult$clusterVector))
      innerARI[j] <- max(depecheRPollenResult[[3]][[2]][,1])
      outerARI[j] <- DepecheR:::rand_index(depecheRPollenResult[[1]], as.factor(pollenData@colData@listData$cell_type1), 100)
      
    } else {
      nClust[j] <- 0
    }
  }
  
  suppFig2_data_Pollen[[i]] <- data.frame(allPenalties[1:length(innerARI)], nClust[1:length(innerARI)], innerARI, outerARI)
  print(paste("Iteration", i, "completed"))
}

suppFig2_data_PollenDf <- data.frame(Reduce(rbind, suppFig2_data_Pollen))

#Here, the average value from the benchmarking is compared to the optimal value in the outer ARI range
median(allOptimalARIPollenShort[,1])
#This value is 0.8625415
max(suppFig2_data_PollenDf[,4])
#This value is 0.9275942

################################################################
#Now, the figures involving the Yan dataset is created
################################################################

dir.create("~/Desktop/DEPECHE_figures/Yan")

yanData <- readRDS(gzcon(url('https://scrnaseq-public-datasets.s3.amazonaws.com/scater-objects/yan.rds')))
counts(yanData) <- normcounts(yanData)
tYan <- t(yanData@assays[[1]])
tYanReduced <- tYan[,gene_filter(yanData)]

#DepecheR
ARIDepecheYan <- vector()
nClustDepecheYan <- vector()
nVariablesDepecheYan <- vector()
clusterCentersYan <- list()
penaltyYan <- vector()

#SC3
ARIYanSC3 <- vector()
nClustYanSC3 <- vector()
yanSC3Esimation <- sc3_estimate_k(yanData)

#pcaReduce
ARIYanPcaReduce <- vector()
nClustYanPcaReduce <- vector()
log2TYan <- log2(tYanReduced+1)

#Sincera
ARIYanSincera <- vector()
nClustYanSincera <- vector()
log2Yan <- log2(t(tYanReduced)+1)

for(i in 1:20){
  depecheRYanResult <- depeche(tYanReduced)
  ARIDepecheYan[i] <- DepecheR:::rand_index(depecheRYanResult[[1]],as.factor(yanData@colData@listData$cell_type1), 100)
  nClustDepecheYan[i] <- length(unique(depecheRYanResult[[1]]))
  nVariablesDepecheYan[i] <- ncol(depecheRYanResult[[2]])
  clusterCentersYan[[i]] <- depecheRYanResult[[2]]
  penaltyYan[i] <- depecheRYanResult[[3]][[1]][1,1]
  
  yanSC3 <- sc3(yanData, ks=yanSC3Esimation@metadata$sc3$k_estimation, gene_filter=TRUE, pct_dropout_min = 0, biology=TRUE)
  ARIYanSC3[i] <- DepecheR:::rand_index(as.factor(yanSC3@metadata$sc3$consensus[[1]]$silhouette[,1]),as.factor(yanData@colData@listData$cell_type1), 100)
  nClustYanSC3[i] <- length(unique(yanSC3@metadata$sc3$consensus[[1]]$silhouette[,1]))
  
  pcaReduceYanResult <- PCAreduce(log2TYan, nbt=1, q=3, method="M")
  ARIYanPcaReduce[i] <-  DepecheR:::rand_index(pcaReduceYanResult[[1]][,2],as.factor(yanData@colData@listData$cell_type1), 100)
  nClustYanPcaReduce[i] <- length(unique(pcaReduceYanResult[[1]][,2]))
  
  #Sincera
  sinceraYanResult <- construct(data.frame(log2Yan))
  sinceraYanResult2 <- normalization.zscore(sinceraYanResult, group.by="SAMPLE", groups=NULL, verbose=TRUE) 
  sinceraYanResult3 <- cluster.assignment(sinceraYanResult2, clustering.method="consensus")
  ARIYanSincera[i] <-  DepecheR:::rand_index(as.factor(sinceraYanResult3@data@phenoData@data$CLUSTER),as.factor(yanData@colData@listData$cell_type1), 100)
  nClustYanSincera[i] <- length(unique(sinceraYanResult3@data@phenoData@data$CLUSTER))
}

#Now, a box plot is made of the f-measures for the different methods
allOptimalARIYanShort <- data.frame("Depeche"=ARIDepecheYan, "SC3"=ARIYanSC3, "PcaReduce"=ARIYanPcaReduce, "Sincera"=ARIYanSincera)
#Save this file
write.csv(allOptimalARIYanShort, "~/Desktop/DEPECHE_figures/Yan/allOptimalARIYan.csv")

allOptimalNClustersYanShort <- data.frame("Depeche"=nClustDepecheYan, "SC3"=nClustYanSC3, "PcaReduce"=nClustYanPcaReduce, "Sincera"=nClustYanSincera)
#Save this file
write.csv(allOptimalNClustersYanShort, "~/Desktop/DEPECHE_figures/Yan/allOptimalNClustersYanShort.csv")

allOptimalARIYanLong <- melt(allOptimalARIYanShort)


setwd("~/Desktop/DEPECHE_figures/Supp_figure_2")
ggplot(allOptimalARIYanLong, aes(x=variable, y=value, fill=variable)) + scale_fill_manual(values=c("#FF0000", "#DFBB00", "#00AA00", "#0000FF")) +
  geom_boxplot() + theme (panel.background = element_blank())	+ scale_y_continuous(expand = c(0, 0), limits = c(0, 1))
ggsave(filename = "Algorithm_comparison_ARI_Yan.pdf", dpi=300)

################
#Here, the inner vs outer ARI comparison is made 
#A range of tested penalties
allPenalties <- c(2^0,2^0.5,2^1,2^1.5,2^2,2^2.5,2^3,2^3.5,2^4,2^4.5,2^5)
suppFig2_data_Yan <- list()

for(i in 1:20){
  
  nClust <- vector()
  innerARI <- vector()
  outerARI <- vector()
  
  for(j in 1:length(allPenalties)){
    if(j==1 || nClust[j-1]>2){
      depecheRYanResult <- depeche(tYanReduced, penalties=allPenalties[j], maxIter=21)	
      nClust[j] <- length(unique(depecheRYanResult$clusterVector))
      innerARI[j] <- max(depecheRYanResult[[3]][[2]][,1])
      outerARI[j] <- DepecheR:::rand_index(depecheRYanResult[[1]], as.factor(yanData@colData@listData$cell_type1), 100)
      
    } else {
      nClust[j] <- 0
    }
  }
  
  suppFig2_data_Yan[[i]] <- data.frame(allPenalties[1:length(innerARI)], nClust[1:length(innerARI)], innerARI, outerARI)
  print(paste("Iteration", i, "completed"))
}

suppFig2_data_YanDf <- data.frame(Reduce(rbind, suppFig2_data_Yan))

#Here, the average value from the benchmarking is compared to the optimal value in the outer ARI range
median(allOptimalARIYanShort[,1])
#This value is 0.6260922
max(suppFig2_data_YanDf[,4])
#This value is 0.6905735
