# Supplementary material for: Determination of essential phenotypic elements of clusters in high-dimensional entities—DEPECHE
Source: PLoS One. 2019 Mar 7;14(3):e0203247. doi: 10.1371/journal.pone.0203247 (PMC6405191; doi:10.1371/journal.pone.0203247)
Supplement: S1 File — (ZIP) [file pone.0203247.s004.zip › S1_file/Code_for_time_benchmarking.R]

#This script contains all information nessecary to measure the time needed for calculation of all benchmarking clusterings.

dir.create("~/Desktop/DEPECHE_figures/Timings", recursive=TRUE)
setwd("~/Desktop/DEPECHE_figures/Timings")

#Packages needed to generate figures
library(plyr) #version 1.8.4
library(dplyr) #version 0.7.4
library(DepecheR) #version 0.3.0
library(flowCore) #version 1.44.0
library(flowTrans) #version 1.30.0
library(gplots) #version 3.0.1
library(Rtsne) #version 0.14 with multicore capacity, download from GitHub. 
library(flowClust) #version 3.16.0
library(flowMeans) #version 1.38.0
library(flowPeaks) #version 1.22.0
library(immunoClust) #version 1.10.0
library(Rphenograph) #version 0.99.1
library(SamSPECTRAL) #version 1.32.0
library(SC3) #version 1.7.2
library(pcaReduce) #version 1.0
library(SINCERA) #version 0.99.0
library(beanplot) #version 1.2
library(SingleCellExperiment) #version 1.2.0

#Here, the extra functions are added
source('~/Desktop/Extra_functions.R')

################################################################
#Here, the timings involving the Levine dataset are created
################################################################

#First go to 
#https://community.cytobank.org/cytobank/experiments/46102
#and download the file 
#Gated_populations_for_Benchmark_Data_Set_2_comped_fcs_files.zip
#Delete the two "NotDebrisSinglets" files

#Subsequently, set the working directory to this folder, e.g.
setwd("~/Desktop/DEPECHE_figures/Levine/Levine_benchmark_2")
#After this, the FCS data is imported into R
cytometryBench2Raw <- read.flowSet(alter.names=TRUE, transformation=FALSE,  which.lines=NULL, phenoData=list(name="FILENAME", Filename="FILENAME"))

#Here, a cell type id vector is created, using the idVectorCytometryFrame function
cell <- unlist(fsApply(cytometryBench2Raw, idVectorFlowFrame, denom="FILENAME", gsubpattern=".*?normalized_|_H.\\.fcs"))

#Here, a donor id vector is created instead using the same function
donor <- unlist(fsApply(cytometryBench2Raw, idVectorFlowFrame, denom="FILENAME", gsubpattern=".*?_H|\\.fcs"))

#Extract the protein expressions portion of the fcs files and combine them into one data frame.
cytometryBench2FluoroExprs <- data.frame(fsApply(cytometryBench2Raw, exprs))

#Now create the full info dataframe with ids included
cytometryBench2ExprsCell <- cbind(cytometryBench2FluoroExprs, cell, donor)

#This dataset is saved.
write.csv(cytometryBench2ExprsCell, "~/Desktop/DEPECHE_figures/Levine/cytometryBench2ExprsCell.csv", row.names=FALSE)

#Here, the data used for analysis is extracted, transformed and scaled.
cytometryBench2InDataFrameRaw <- cytometryBench2ExprsCell[,grep("CD45RA", colnames(cytometryBench2ExprsCell)):grep("CD41", colnames(cytometryBench2ExprsCell))]

#The expressions are transformed here using arcsingh transformation optimized for each channel.
cytometryBench2InDataFCS <- flowFrame(as.matrix(cytometryBench2InDataFrameRaw))
cytometryBench2InDataTransFCS <- flowTrans(cytometryBench2InDataFCS, "mclMultivArcSinh",colnames(cytometryBench2InDataFCS), n2f=TRUE, parameters.only=FALSE)
cytometryBench2InDataFrameTrans <- as.data.frame(exprs(cytometryBench2InDataTransFCS$result))

cyto2SamplingVector <- sample(1:nrow(cytometryBench2InDataFrameTrans), 20000)
cyto2Small <- as.matrix(cytometryBench2InDataFrameTrans[cyto2SamplingVector,])

############
#flowClust
############
Ks <- c(5,6,7,8,9,10,11,12,13,14)
ARICyto2FlowClustOptim <- list()

for(j in 1:length(Ks)){
  flowClustCyto2Result <- flowClust(cyto2Small, K=Ks[j])
  ARICyto2FlowClustOptim[[j]] <- DepecheR:::rand_index(flowClustCyto2Result@label, as.factor(cytometryBench2ExprsCell$cell[cyto2SamplingVector]), 100)
}

#And here, the optimal solution is defined by finding the best f-measure
ARICyto2FlowClustVector <- unlist(ARICyto2FlowClustOptim)
bestKsCyto2FlowClust <- Ks[which(ARICyto2FlowClustVector==max(ARICyto2FlowClustVector))][1]

############
#flowPeaks
############
h0Variants <- c(0.0625*2^0, 0.0625*2^0.5, 0.0625*2^1, 0.0625*2^1.5, 0.0625*2^2, 0.0625*2^2.5, 0.0625*2^3, 0.0625*2^3.5, 0.0625*2^4, 0.0625*2^4.5, 0.0625*2^5)
ARICyto2FlowPeaksOptim <- list()
for(j in 1:length(h0Variants)){
  flowPeaksCyto2ResultCyTof <- flowPeaks(cyto2Small, h0=h0Variants[j])$peaks.cluster
  ARICyto2FlowPeaksOptim[[j]] <- DepecheR:::rand_index(flowPeaksCyto2ResultCyTof, as.factor(cytometryBench2ExprsCell$cell[cyto2SamplingVector]), 100)
}

#And here, the optimal solution is defined by finding the best f-measure
ARICyto2FlowPeaksVector <- unlist(ARICyto2FlowPeaksOptim)
besth0Cyto2FlowPeaks <- h0Variants[which(ARICyto2FlowPeaksVector==max(ARICyto2FlowPeaksVector))][1]

############
#SamSPECTRAL
############
sigmas <- c(1,2,2^1.5,2^2,2^2.5,2^3,2^3.5,2^4,2^4.5,2^5,2^5.5,2^6,2^6.5,2^7)
ARICyto2SamSPECTRALOptim <- list()
start.time <- Sys.time()
for(j in 1:length(sigmas)){
  SamSPECTRALCyto2Result <- SamSPECTRAL(cyto2Small, normal.sigma=sigmas[j], separation.factor = 0.3)
  SamSPECTRALCyto2ResultNoZero <- SamSPECTRALCyto2Result
  SamSPECTRALCyto2ResultNoZero[is.na(SamSPECTRALCyto2Result)] <- 0
  ARICyto2SamSPECTRALOptim[[j]] <- DepecheR:::rand_index(SamSPECTRALCyto2ResultNoZero, as.factor(cytometryBench2ExprsCell$cell[cyto2SamplingVector]), 100)
}
SamSPECTRALTime <- Sys.time()-start.time

#And here, the optimal solution is defined by finding the best ARI
ARICyto2SamSPECTRALVector <- unlist(ARICyto2SamSPECTRALOptim)
bestSigmaCyto2SamSPECTRAL <- sigmas[which(ARICyto2SamSPECTRALVector==max(ARICyto2SamSPECTRALVector))][1]

#DepecheR
timeCyto2DepecheR <- list()

#flowClust
timeCyto2FlowClust <- list()

#flowMeans
timeCyto2FlowMeans <- list()

#flowPeaks
timeCyto2FlowPeaks <- list()

#immunoClust
timeCyto2ImmunoClust <- list()

#Rphenograph
timeCyto2Rphenograph <- list()

#SamSPECTRAL
timeCyto2SamSPECTRAL <- list()

for(i in 1:5){
  
  cyto2SamplingVector <- sample(1:nrow(cytometryBench2InDataFrameTrans), 20000)
  cyto2Small <- as.matrix(cytometryBench2InDataFrameTrans[cyto2SamplingVector,])
  
  ###########
  #DepecheR
  startTime <- Sys.time()
  depecheRCyto2Result <- depeche(cyto2Small)
  timeCyto2DepecheR[[i]] <- Sys.time()-startTime
  ###########
  
  ###########
  #flowClust
  ###########
  startTime <- Sys.time()
  flowClustCyto2Result <- flowClust(cyto2Small, K=bestKsCyto2FlowClust)
  timeCyto2FlowClust[[i]] <- Sys.time()-startTime

  ###########
  #flowMeans
  startTime <- Sys.time()
  flowMeansCyto2Result <- flowMeans(cyto2Small)
  timeCyto2FlowMeans[[i]] <- Sys.time()-startTime
  ###########
  
  ###########
  #flowPeaks
  startTime <- Sys.time()
  flowPeaksCyto2Result <- flowPeaks(cyto2Small, h0=besth0Cyto2FlowPeaks)$peaks.cluster
  timeCyto2FlowPeaks[[i]] <- Sys.time()-startTime
  ###########
  
  ###########
  #immunoClust
  startTime <- Sys.time()
  cyto2FlowFrame <- flowFrame(cyto2Small)
  immunoClustCyto2Result <- cell.process(cyto2FlowFrame, trans.estimate=FALSE)
  timeCyto2ImmunoClust[[i]] <- Sys.time()-startTime
  ###########
  
  ###########
  #Rphenograph
  startTime <- Sys.time()
  RphenographCyto2Result <- Rphenograph(cyto2Small)
  timeCyto2Rphenograph[[i]] <- Sys.time()-startTime
   ###########
  
  ###########
  #SamSPECTRAL
  startTime <- Sys.time()
  SamSPECTRALCyto2Result <- SamSPECTRAL(cyto2Small, normal.sigma=bestSigmaCyto2SamSPECTRAL, separation.factor = 0.3)
  SamSPECTRALCyto2ResultNoZero <- SamSPECTRALCyto2Result
  SamSPECTRALCyto2ResultNoZero[is.na(SamSPECTRALCyto2Result)] <- 0
  timeCyto2SamSPECTRAL[[i]] <- Sys.time()-startTime
  ###########
  print(paste("Iteration", i, "completed"))
}

#And here, the lists are converted to vectors and saved
Cyto2TimeList <- list(timeCyto2DepecheR,timeCyto2FlowClust,timeCyto2FlowMeans,timeCyto2FlowPeaks,timeCyto2ImmunoClust,timeCyto2Rphenograph,timeCyto2SamSPECTRAL)


Cyto2TimeListColapsed <- as.data.frame(lapply(Cyto2TimeList, function(x) unlist(lapply(x, function(y) if(units(y)=="hours"){y*3600} else if(units(y)=="mins"){y*60} else if(units(y)=="secs"){y}))))
       
colnames(Cyto2TimeListColapsed) <- c("DepecheR", "flowClust", "flowMeans", "flowPeaks", "immunoClust", "Rphenograph", "SamSPECTRAL")

write.csv(Cyto2TimeListColapsed, "Cyto2TimeListColapsed.csv", row.names=FALSE)

################################################################
#Here, the figures involving the Bendall dataset are created
################################################################
#First go to 
#https://community.cytobank.org/cytobank/experiments/46259
#Download the individual files (the "ungated cells" files are excluded). 
#This file then needs to be unzipped. 
##########################

#Subsequently, set the working directory to the folder resulting from the unzipping, for example
setwd("~/Desktop/Levine_benchmark_1")
#After this, the csv data is imported into R
filenames <- list.files(path = ".", pattern = NULL, all.files = FALSE, full.names = FALSE, recursive = FALSE)
cytometryBench1ExprsCell <- ldply(filenames, Read.txt.filename, cellGsubPattern="Marrow1_|\\_cells.fcs_raw_events.txt")

#This dataset is saved.
write.csv(cytometryBench1ExprsCell, "~/Desktop/DEPECHE_figures/Bendall/cytometryBench1ExprsCell.csv", row.names=FALSE)

#Here, the data used for analysis is extracted, transformed and scaled.
cytometryBench1InDataFrameRaw <- cytometryBench1ExprsCell[,2:ncol(cytometryBench1ExprsCell)-1]

#The expressions are transformed here using arcsingh transformation optimized for each channel.
cytometryBench1InDataFCS <- flowFrame(as.matrix(cytometryBench1InDataFrameRaw))
cytometryBench1InDataTransFCS <- flowTrans(cytometryBench1InDataFCS, "mclMultivArcSinh",colnames(cytometryBench1InDataFCS), n2f=TRUE, parameters.only=FALSE)
cytometryBench1InDataFrameTrans <- as.data.frame(exprs(cytometryBench1InDataTransFCS$result))


cyto1SamplingVector <- sample(1:nrow(cytometryBench1InDataFrameTrans), 20000)
cyto1Small <- as.matrix(cytometryBench1InDataFrameTrans[cyto1SamplingVector,])

############
#flowClust
############
Ks <- c(5,6,7,8,9,10,11,12,13,14)
ARICyto1FlowClustOptim <- list()
for(j in 1:length(Ks)){
  flowClustCyto1Result <- flowClust(cyto1Small, K=Ks[j])
  ARICyto1FlowClustOptim[[j]] <- DepecheR:::rand_index(flowClustCyto1Result@label, as.factor(cytometryBench1ExprsCell$cell[cyto1SamplingVector]), 100)
}

#And here, the optimal solution is defined by finding the best f-measure
ARICyto1FlowClustVector <- unlist(ARICyto1FlowClustOptim)
bestKsCyto1FlowClust <- Ks[which(ARICyto1FlowClustVector==max(ARICyto1FlowClustVector))][1]

############
#flowPeaks
############
h0Variants <- c(0.0625*2^0, 0.0625*2^0.5, 0.0625*2^1, 0.0625*2^1.5, 0.0625*2^2, 0.0625*2^2.5, 0.0625*2^3, 0.0625*2^3.5, 0.0625*2^4, 0.0625*2^4.5, 0.0625*2^5)
ARICyto1FlowPeaksOptim <- list()
for(j in 1:length(h0Variants)){
  flowPeaksCyto1ResultCyTof <- flowPeaks(cyto1Small, h0=h0Variants[j])$peaks.cluster
  ARICyto1FlowPeaksOptim[[j]] <- DepecheR:::rand_index(flowPeaksCyto1ResultCyTof, as.factor(cytometryBench1ExprsCell$cell[cyto1SamplingVector]), 100)
}

#And here, the optimal solution is defined by finding the best f-measure
ARICyto1FlowPeaksVector <- unlist(ARICyto1FlowPeaksOptim)
besth0Cyto1FlowPeaks <- h0Variants[which(ARICyto1FlowPeaksVector==max(ARICyto1FlowPeaksVector))][1]

############
#SamSPECTRAL
############
sigmas <- c(1,2,2^1.5,2^2,2^2.5,2^3,2^3.5,2^4,2^4.5,2^5,2^5.5,2^6,2^6.5,2^7)
ARICyto1SamSPECTRALOptim <- list()
for(j in 1:length(sigmas)){
  SamSPECTRALCyto1Result <- SamSPECTRAL(cyto1Small, normal.sigma=sigmas[j], separation.factor = 0.3)
  SamSPECTRALCyto1ResultNoZero <- SamSPECTRALCyto1Result
  SamSPECTRALCyto1ResultNoZero[is.na(SamSPECTRALCyto1Result)] <- 0
  ARICyto1SamSPECTRALOptim[[j]] <- DepecheR:::rand_index(SamSPECTRALCyto1ResultNoZero, as.factor(cytometryBench1ExprsCell$cell[cyto1SamplingVector]), 100)
}

#And here, the optimal solution is defined by finding the best f-measure
ARICyto1SamSPECTRALVector <- unlist(ARICyto1SamSPECTRALOptim)
bestSigmaCyto1SamSPECTRAL <- sigmas[which(ARICyto1SamSPECTRALVector==max(ARICyto1SamSPECTRALVector))][1]

#DepecheR
timeCyto1DepecheR <- list()

#flowClust
timeCyto1FlowClust <- list()

#flowMeans
timeCyto1FlowMeans <- list()

#flowPeaks
timeCyto1FlowPeaks <- list()

#immunoClust
timeCyto1ImmunoClust <- list()

#Rphenograph
timeCyto1Rphenograph <- list()

#SamSPECTRAL
timeCyto1SamSPECTRAL <- list()

for(i in 1:5){
  
  cyto1SamplingVector <- sample(1:nrow(cytometryBench1InDataFrameTrans), 20000)
  cyto1Small <- as.matrix(cytometryBench1InDataFrameTrans[cyto1SamplingVector,])
  
  ###########
  #DepecheR
  startTime <- Sys.time()
  depecheRCyto1Result <- depeche(cyto1Small)
  timeCyto1DepecheR[[i]] <- Sys.time()-startTime
  ###########
  
  ###########
  #flowClust
  ###########
  startTime <- Sys.time()
  flowClustCyto1Result <- flowClust(cyto1Small, K=bestKsCyto1FlowClust)
  timeCyto1FlowClust[[i]] <- Sys.time()-startTime

  ###########
  #flowMeans
  startTime <- Sys.time()
  flowMeansCyto1Result <- flowMeans(cyto1Small)
  timeCyto1FlowMeans[[i]] <- Sys.time()-startTime
  ###########
  
  ###########
  #flowPeaks
  startTime <- Sys.time()
  flowPeaksCyto1Result <- flowPeaks(cyto1Small, h0=besth0Cyto1FlowPeaks)$peaks.cluster
  timeCyto1FlowPeaks[[i]] <- Sys.time()-startTime
  ###########
  
  ###########
  #immunoClust
  startTime <- Sys.time()
  cyto1FlowFrame <- flowFrame(cyto1Small)
  immunoClustCyto1Result <- cell.process(cyto1FlowFrame, trans.estimate=FALSE)
  timeCyto1ImmunoClust[[i]] <- Sys.time()-startTime
  ###########
  
  ###########
  #Rphenograph
  startTime <- Sys.time()
  RphenographCyto1Result <- Rphenograph(cyto1Small)
  timeCyto1Rphenograph[[i]] <- Sys.time()-startTime
  ###########
  
  ###########
  #SamSPECTRAL
  startTime <- Sys.time()
  SamSPECTRALCyto1Result <- SamSPECTRAL(cyto1Small, normal.sigma=bestSigmaCyto1SamSPECTRAL, separation.factor = 0.3)
  SamSPECTRALCyto1ResultNoZero <- SamSPECTRALCyto1Result
  SamSPECTRALCyto1ResultNoZero[is.na(SamSPECTRALCyto1Result)] <- 0
  timeCyto1SamSPECTRAL[[i]] <- Sys.time()-startTime
  ###########
  print(paste("Iteration ", i, " completed"))
  
  
}

#And here, the lists are converted to vectors and saved
Cyto1TimeList <- list(timeCyto1DepecheR,timeCyto1FlowClust,timeCyto1FlowMeans,timeCyto1FlowPeaks,timeCyto1ImmunoClust,timeCyto1Rphenograph,timeCyto1SamSPECTRAL)

Cyto1TimeListColapsed <- as.data.frame(lapply(Cyto1TimeList, function(x) unlist(lapply(x, function(y) if(units(y)=="hours"){y*3600} else if(units(y)=="mins"){y*60} else if(units(y)=="secs"){y}))))

colnames(Cyto1TimeListColapsed) <- c("DepecheR", "flowClust", "flowMeans", "flowPeaks", "immunoClust", "Rphenograph", "SamSPECTRAL")

write.csv(Cyto1TimeListColapsed, "Cyto1TimeListColapsed.csv", row.names=FALSE)

################################################################
#Now, the figures involving the Björklund dataset are created
################################################################

#First follow the instructions provided on https://github.com/asabjorklund/ILC_scRNAseq/blob/master/ILC_scRNA_analysis.Rmd to generate the batch normalized file called cb0.
#Load the cb0 file into your R session. 
load("~/Labbet/2017/170609_scRNAseq_for_Depeche/combat_normalized.RData")

#Remove empty rows
expressedCB0 <- cb0
expressedCB0 <- expressedCB0[!duplicated(expressedCB0), ]

#Now the names of the individual observations are splitted to get the cell type information
cell<-unlist(lapply(strsplit(colnames(expressedCB0),"_"), function(x) x[4]))
# NB! 6 cells from T75 P2,3 have the wrong classification by surface phenotype, which is changed here.
redef<- c("ILC1","ILC2","ILC1","ILC1","ILC1","ILC1")
redef.samples <- c("T75_P1_C6_ILC3","T75_P1_E11_ILC3","T75_P1_F4_ILC3","T75_P2_H11_ILC3","T75_P2_H2_ILC3","T75_P1_H4_ILC3")
cell[match(redef.samples,colnames(expressedCB0))]<-redef

#DepecheR
runTimeDepecheForkel <- list()

#SC3
forkelData <- SingleCellExperiment(assays=list(counts=expressedCB0,logcounts=expressedCB0))
rowData(forkelData)$feature_symbol <- row.names(expressedCB0)
forkelSC3Esimation <- sc3_estimate_k(forkelData)
runTimeSC3Forkel <- list()

#pcaReduce
#In this case, it is the non-log transformed data version that is used, as the data is not extremely kurtose. 
runTimePcaReduceForkel <- list()

#Sincera
#In this case, it is the non-log transformed data version that is used, as the data is not extremely kurtose. 
runTimeSinceraForkel <- list()

for(i in 1:2){
  startTime <- Sys.time()
  depecheRForkelResult <- depeche(t(expressedCB0))
  runTimeDepecheForkel[[i]] <- Sys.time()-startTime
  
  startTime <- Sys.time()
  forkelSC3 <- sc3(forkelData, ks=forkelSC3Esimation@metadata$sc3$k_estimation, gene_filter=FALSE, biology=TRUE)
  runTimeSC3Forkel[[i]] <- Sys.time()-startTime

  startTime <- Sys.time()
  pcaReduceForkelResult <- PCAreduce(t(expressedCB0), nbt=1, q=3, method="M")
  runTimePcaReduceForkel[[i]] <- Sys.time()-startTime

  #Sincera
  startTime <- Sys.time()
  rexpr <- as.data.frame(expressedCB0)
  sinceraForkelResult <- construct(exprmatrix=as.data.frame(expressedCB0))
  sinceraForkelResult2 <- normalization.zscore(sinceraForkelResult, group.by="SAMPLE", groups=NULL, verbose=TRUE) 
  sinceraForkelResult3 <- cluster.assignment(sinceraForkelResult2, clustering.method="consensus")
  runTimeSinceraForkel[[i]] <- Sys.time()-startTime
}

#And here, the lists are converted to vectors and saved
ForkelTimeList <- list(runTimeDepecheForkel, runTimeSC3Forkel, runTimePcaReduceForkel, runTimeSinceraForkel)

ForkelTimeListColapsed <- as.data.frame(lapply(ForkelTimeList, function(x) unlist(lapply(x, function(y) if(units(y)=="hours"){y*3600} else if(units(y)=="mins"){y*60} else if(units(y)=="secs"){y}))))

colnames(ForkelTimeListColapsed) <- c("DepecheR", "SC3", "pcaReduce", "sincera")

write.csv(ForkelTimeListColapsed, "ForkelTimeListColapsed.csv", row.names=FALSE)

################################################################
#Now, the figures involving the Biase dataset are created
################################################################

biaseData <- readRDS(gzcon(url('https://scrnaseq-public-datasets.s3.amazonaws.com/scater-objects/biase.rds')))
counts(biaseData) <- normcounts(biaseData)
tBiase <- t(biaseData@assays[[1]])

tBiaseReduced <- tBiase[,gene_filter(biaseData)]

#DepecheR
runTimeDepecheBiase <- list()

#SC3
biaseSC3Esimation <- sc3_estimate_k(biaseData)
runTimeSC3Biase <- list()

#pcaReduce
#In this case, it is the non-log transformed data version that is used, as the data is not extremely kurtose. 
runTimePcaReduceBiase <- list()
log2TBiase <- log2(tBiaseReduced+1)

#Sincera
#In this case, it is the non-log transformed data version that is used, as the data is not extremely kurtose. 
runTimeSinceraBiase <- list()
log2Biase <- log2(t(tBiaseReduced)+1)

for(i in 1:5){
  startTime <- Sys.time()
  depecheRBiaseResult <- depeche(tBiaseReduced)
  runTimeDepecheBiase[[i]] <- Sys.time()-startTime
  
  startTime <- Sys.time()
  biaseSC3 <- sc3(biaseData, ks=biaseSC3Esimation@metadata$sc3$k_estimation, gene_filter=FALSE, biology=TRUE)
  runTimeSC3Biase[[i]] <- Sys.time()-startTime

  startTime <- Sys.time()
  pcaReduceBiaseResult <- PCAreduce(log2TBiase, nbt=1, q=3, method="M")
  runTimePcaReduceBiase[[i]] <- Sys.time()-startTime
  
  #Sincera
  startTime <- Sys.time()
  rexpr <- as.data.frame(log2Biase)
  sinceraBiaseResult <- construct(exprmatrix=as.data.frame(log2Biase))
  sinceraBiaseResult2 <- normalization.zscore(sinceraBiaseResult, group.by="SAMPLE", groups=NULL, verbose=TRUE) 
  sinceraBiaseResult3 <- cluster.assignment(sinceraBiaseResult2, clustering.method="consensus")
  runTimeSinceraBiase[[i]] <- Sys.time()-startTime
  print(paste0("Iteration", i, "completed"))
}

#And here, the lists are converted to vectors and saved
BiaseTimeList <- list(runTimeDepecheBiase, runTimeSC3Biase, runTimePcaReduceBiase, runTimeSinceraBiase)

BiaseTimeListColapsed <- as.data.frame(lapply(BiaseTimeList, function(x) unlist(lapply(x, function(y) if(units(y)=="hours"){y*3600} else if(units(y)=="mins"){y*60} else if(units(y)=="secs"){y}))))

colnames(BiaseTimeListColapsed) <- c("DepecheR", "SC3", "pcaReduce", "sincera")

write.csv(BiaseTimeListColapsed, "BiaseTimeListColapsed.csv", row.names=FALSE)

################################################################
#Now, the figures involving the Deng dataset are created
################################################################

dengData <- readRDS(gzcon(url('https://scrnaseq-public-datasets.s3.amazonaws.com/scater-objects/deng-rpkms.rds')))
counts(dengData) <- normcounts(dengData)
tDeng <- t(dengData@assays[[1]])

tDengReduced <- tDeng[,gene_filter(dengData)]

#DepecheR
runTimeDepecheDeng <- list()

#SC3
dengSC3Esimation <- sc3_estimate_k(dengData)
runTimeSC3Deng <- list()

#pcaReduce
#In this case, it is the non-log transformed data version that is used, as the data is not extremely kurtose. 
runTimePcaReduceDeng <- list()
log2TDeng <- log2(tDengReduced+1)

#Sincera
#In this case, it is the non-log transformed data version that is used, as the data is not extremely kurtose. 
runTimeSinceraDeng <- list()
log2Deng <- log2(t(tDengReduced)+1)


for(i in 1:5){
  startTime <- Sys.time()
  depecheRDengResult <- depeche(tDengReduced)
  runTimeDepecheDeng[[i]] <- Sys.time()-startTime

  startTime <- Sys.time()
  dengSC3 <- sc3(dengData, ks=dengSC3Esimation@metadata$sc3$k_estimation, gene_filter=FALSE, biology=TRUE)
  runTimeSC3Deng[[i]] <- Sys.time()-startTime

  startTime <- Sys.time()
  pcaReduceDengResult <- PCAreduce(log2TDeng, nbt=1, q=3, method="M")
  runTimePcaReduceDeng[[i]] <- Sys.time()-startTime
  
  #Sincera
  startTime <- Sys.time()
  rexpr <- as.data.frame(log2Deng)
  sinceraDengResult <- construct(exprmatrix=as.data.frame(log2Deng))
  sinceraDengResult2 <- normalization.zscore(sinceraDengResult, group.by="SAMPLE", groups=NULL, verbose=TRUE) 
  sinceraDengResult3 <- cluster.assignment(sinceraDengResult2, clustering.method="consensus")
  runTimeSinceraDeng[[i]] <- Sys.time()-startTime
  print(paste0("Iteration", i, "completed"))
}

#And here, the lists are converted to vectors and saved
DengTimeList <- list(runTimeDepecheDeng, runTimeSC3Deng, runTimePcaReduceDeng, runTimeSinceraDeng)

DengTimeListColapsed <- as.data.frame(lapply(DengTimeList, function(x) unlist(lapply(x, function(y) if(units(y)=="hours"){y*3600} else if(units(y)=="mins"){y*60} else if(units(y)=="secs"){y}))))

colnames(DengTimeListColapsed) <- c("DepecheR", "SC3", "pcaReduce", "sincera")

write.csv(DengTimeListColapsed, "DengTimeListColapsed.csv", row.names=FALSE)

################################################################
#Now, the figures involving the Goolam dataset are created
################################################################
goolamData <- readRDS(gzcon(url('https://scrnaseq-public-datasets.s3.amazonaws.com/scater-objects/goolam.rds')))
tGoolam <- t(goolamData@assays[[1]])

tGoolamReduced <- tGoolam[,gene_filter(goolamData)]

#DepecheR
runTimeDepecheGoolam <- list()

#SC3
goolamSC3Esimation <- sc3_estimate_k(goolamData)
runTimeSC3Goolam <- list()

#pcaReduce
#In this case, it is the non-log transformed data version that is used, as the data is not extremely kurtose. 
runTimePcaReduceGoolam <- list()
log2TGoolam <- log2(tGoolamReduced+1)

#Sincera
#In this case, it is the non-log transformed data version that is used, as the data is not extremely kurtose. 
runTimeSinceraGoolam <- list()
log2Goolam <- log2(t(tGoolamReduced)+1)

for(i in 1:5){
  startTime <- Sys.time()
  depecheRGoolamResult <- depeche(tGoolamReduced)
  runTimeDepecheGoolam[[i]] <- Sys.time()-startTime
  
  startTime <- Sys.time()
  goolamSC3 <- sc3(goolamData, ks=goolamSC3Esimation@metadata$sc3$k_estimation, gene_filter=FALSE, biology=TRUE)
  runTimeSC3Goolam[[i]] <- Sys.time()-startTime
  
  startTime <- Sys.time()
  pcaReduceGoolamResult <- PCAreduce(log2TGoolam, nbt=1, q=3, method="M")
  runTimePcaReduceGoolam[[i]] <- Sys.time()-startTime
  
  #Sincera
  startTime <- Sys.time()
  rexpr <- as.data.frame(log2Goolam)
  sinceraGoolamResult <- construct(exprmatrix=as.data.frame(log2Goolam))
  sinceraGoolamResult2 <- normalization.zscore(sinceraGoolamResult, group.by="SAMPLE", groups=NULL, verbose=TRUE) 
  sinceraGoolamResult3 <- cluster.assignment(sinceraGoolamResult2, clustering.method="consensus")
  runTimeSinceraGoolam[[i]] <- Sys.time()-startTime
  print(paste0("Iteration", i, "completed"))
}

#And here, the lists are converted to vectors and saved
GoolamTimeList <- list(runTimeDepecheGoolam, runTimeSC3Goolam, runTimePcaReduceGoolam, runTimeSinceraGoolam)

GoolamTimeListColapsed <- as.data.frame(lapply(GoolamTimeList, function(x) unlist(lapply(x, function(y) if(units(y)=="hours"){y*3600} else if(units(y)=="mins"){y*60} else if(units(y)=="secs"){y}))))

colnames(GoolamTimeListColapsed) <- c("DepecheR", "SC3", "pcaReduce", "sincera")

write.csv(GoolamTimeListColapsed, "GoolamTimeListColapsed.csv", row.names=FALSE)

################################################################
#Now, the figures involving the Kolodziejczyk dataset are created
################################################################

kolodziejczykData <- readRDS(gzcon(url('https://scrnaseq-public-datasets.s3.amazonaws.com/scater-objects/kolodziejczyk.rds')))

tKolodziejczyk <- t(kolodziejczykData@assays[[1]])
tKolodziejczykReduced <- tKolodziejczyk[,gene_filter(kolodziejczykData)]

#DepecheR
runTimeDepecheKolodziejczyk <- list()

#SC3
kolodziejczykSC3Esimation <- sc3_estimate_k(kolodziejczykData)
runTimeSC3Kolodziejczyk <- list()

#pcaReduce
#In this case, it is the non-log transformed data version that is used, as the data is not extremely kurtose. 
runTimePcaReduceKolodziejczyk <- list()
log2TKolodziejczyk <- log2(tKolodziejczykReduced+1)

#Sincera
#In this case, it is the non-log transformed data version that is used, as the data is not extremely kurtose. 
runTimeSinceraKolodziejczyk <- list()
log2Kolodziejczyk <- log2(t(tKolodziejczykReduced)+1)

for(i in 1:5){
  startTime <- Sys.time()
  depecheRKolodziejczykResult <- depeche(tKolodziejczykReduced)
  runTimeDepecheKolodziejczyk[[i]] <- Sys.time()-startTime
  
  startTime <- Sys.time()
  kolodziejczykSC3 <- sc3(kolodziejczykData, ks=kolodziejczykSC3Esimation@metadata$sc3$k_estimation, gene_filter=FALSE, biology=TRUE)
  runTimeSC3Kolodziejczyk[[i]] <- Sys.time()-startTime
  
  startTime <- Sys.time()
  pcaReduceKolodziejczykResult <- PCAreduce(log2TKolodziejczyk, nbt=1, q=3, method="M")
  runTimePcaReduceKolodziejczyk[[i]] <- Sys.time()-startTime
  
  #Sincera
  startTime <- Sys.time()
  rexpr <- as.data.frame(log2Kolodziejczyk)
  sinceraKolodziejczykResult <- construct(exprmatrix=as.data.frame(log2Kolodziejczyk))
  sinceraKolodziejczykResult2 <- normalization.zscore(sinceraKolodziejczykResult, group.by="SAMPLE", groups=NULL, verbose=TRUE) 
  sinceraKolodziejczykResult3 <- cluster.assignment(sinceraKolodziejczykResult2, clustering.method="consensus")
  runTimeSinceraKolodziejczyk[[i]] <- Sys.time()-startTime
  print(paste0("Iteration", i, "completed"))
}

#And here, the lists are converted to vectors and saved
KolodziejczykTimeList <- list(runTimeDepecheKolodziejczyk, runTimeSC3Kolodziejczyk, runTimePcaReduceKolodziejczyk, runTimeSinceraKolodziejczyk)

KolodziejczykTimeListColapsed <- as.data.frame(lapply(KolodziejczykTimeList, function(x) unlist(lapply(x, function(y) if(units(y)=="hours"){y*3600} else if(units(y)=="mins"){y*60} else if(units(y)=="secs"){y}))))

colnames(KolodziejczykTimeListColapsed) <- c("DepecheR", "SC3", "pcaReduce", "sincera")

write.csv(KolodziejczykTimeListColapsed, "KolodziejczykTimeListColapsed.csv", row.names=FALSE)

################################################################
#Now, the figures involving the Pollen dataset is created
################################################################
pollenData <- readRDS(gzcon(url('https://scrnaseq-public-datasets.s3.amazonaws.com/scater-objects/pollen.rds')))
counts(pollenData) <- normcounts(pollenData)
tPollen <- t(pollenData@assays[[1]])
tPollenReduced <- tPollen[,gene_filter(pollenData)]

#DepecheR
runTimeDepechePollen <- list()

#SC3
pollenSC3Esimation <- sc3_estimate_k(pollenData)
runTimeSC3Pollen <- list()

#pcaReduce
#In this case, it is the non-log transformed data version that is used, as the data is not extremely kurtose. 
runTimePcaReducePollen <- list()
log2TPollen <- log2(tPollenReduced+1)

#Sincera
#In this case, it is the non-log transformed data version that is used, as the data is not extremely kurtose. 
runTimeSinceraPollen <- list()
log2Pollen <- log2(t(tPollenReduced)+1)

for(i in 1:5){
  startTime <- Sys.time()
  depecheRPollenResult <- depeche(tPollenReduced)
  runTimeDepechePollen[[i]] <- Sys.time()-startTime

  startTime <- Sys.time()
  pollenSC3 <- sc3(pollenData, ks=pollenSC3Esimation@metadata$sc3$k_estimation, gene_filter=FALSE, biology=TRUE)
  runTimeSC3Pollen[[i]] <- Sys.time()-startTime
  
  startTime <- Sys.time()
  pcaReducePollenResult <- PCAreduce(log2TPollen, nbt=1, q=3, method="M")
  runTimePcaReducePollen[[i]] <- Sys.time()-startTime
  
  #Sincera
  startTime <- Sys.time()
  rexpr <- as.data.frame(log2Pollen)
  sinceraPollenResult <- construct(exprmatrix=as.data.frame(log2Pollen))
  sinceraPollenResult2 <- normalization.zscore(sinceraPollenResult, group.by="SAMPLE", groups=NULL, verbose=TRUE) 
  sinceraPollenResult3 <- cluster.assignment(sinceraPollenResult2, clustering.method="consensus")
  runTimeSinceraPollen[[i]] <- Sys.time()-startTime
  print(paste0("Iteration", i, "completed"))
}

#And here, the lists are converted to vectors and saved
PollenTimeList <- list(runTimeDepechePollen, runTimeSC3Pollen, runTimePcaReducePollen, runTimeSinceraPollen)

PollenTimeListColapsed <- as.data.frame(lapply(PollenTimeList, function(x) unlist(lapply(x, function(y) if(units(y)=="hours"){y*3600} else if(units(y)=="mins"){y*60} else if(units(y)=="secs"){y}))))

colnames(PollenTimeListColapsed) <- c("DepecheR", "SC3", "pcaReduce", "sincera")

write.csv(PollenTimeListColapsed, "PollenTimeListColapsed.csv", row.names=FALSE)

################################################################
#Now, the figures involving the Yan dataset is created
################################################################

yanData <- readRDS(gzcon(url('https://scrnaseq-public-datasets.s3.amazonaws.com/scater-objects/yan.rds')))
counts(yanData) <- normcounts(yanData)
tYan <- t(yanData@assays[[1]])
tYanReduced <- tYan[,gene_filter(yanData)]

#DepecheR
runTimeDepecheYan <- list()

#SC3
yanSC3Esimation <- sc3_estimate_k(yanData)
runTimeSC3Yan <- list()

#pcaReduce
#In this case, it is the non-log transformed data version that is used, as the data is not extremely kurtose. 
runTimePcaReduceYan <- list()
log2TYan <- log2(tYanReduced+1)

#Sincera
#In this case, it is the non-log transformed data version that is used, as the data is not extremely kurtose. 
runTimeSinceraYan <- list()
log2Yan <- log2(t(tYanReduced)+1)

for(i in 1:5){
  startTime <- Sys.time()
  depecheRYanResult <- depeche(tYanReduced)
  runTimeDepecheYan[[i]] <- Sys.time()-startTime
  
  startTime <- Sys.time()
  yanSC3 <- sc3(yanData, ks=yanSC3Esimation@metadata$sc3$k_estimation, gene_filter=FALSE, biology=TRUE)
  runTimeSC3Yan[[i]] <- Sys.time()-startTime
  
  startTime <- Sys.time()
  pcaReduceYanResult <- PCAreduce(log2TYan, nbt=1, q=3, method="M")
  runTimePcaReduceYan[[i]] <- Sys.time()-startTime
  
  #Sincera
  startTime <- Sys.time()
  rexpr <- as.data.frame(log2Yan)
  sinceraYanResult <- construct(exprmatrix=as.data.frame(log2Yan))
  sinceraYanResult2 <- normalization.zscore(sinceraYanResult, group.by="SAMPLE", groups=NULL, verbose=TRUE) 
  sinceraYanResult3 <- cluster.assignment(sinceraYanResult2, clustering.method="consensus")
  runTimeSinceraYan[[i]] <- Sys.time()-startTime
  print(paste0("Iteration", i, "completed"))
}

#And here, the lists are converted to vectors and saved
YanTimeList <- list(runTimeDepecheYan, runTimeSC3Yan, runTimePcaReduceYan, runTimeSinceraYan)

YanTimeListColapsed <- as.data.frame(lapply(YanTimeList, function(x) unlist(lapply(x, function(y) if(units(y)=="hours"){y*3600} else if(units(y)=="mins"){y*60} else if(units(y)=="secs"){y}))))

colnames(YanTimeListColapsed) <- c("DepecheR", "SC3", "pcaReduce", "sincera")

write.csv(YanTimeListColapsed, "YanTimeListColapsed.csv", row.names=FALSE)
