# Supplementary material for: Determination of essential phenotypic elements of clusters in high-dimensional entities—DEPECHE
Source: PLoS One. 2019 Mar 7;14(3):e0203247. doi: 10.1371/journal.pone.0203247 (PMC6405191; doi:10.1371/journal.pone.0203247)
Supplement: S1 File — (ZIP) [file pone.0203247.s004.zip › S1_file/Extra_functions.R]

gene_filter <- function(object, pct_dropout_max =90, pct_dropout_min=0){
  f_data <- rowData(object)
  
  dropouts <- rowSums(counts(object) == 0)/ncol(object)*100
  if(!is.null(isSpike(object))) {
    filtered <- dropouts < pct_dropout_max & dropouts > pct_dropout_min & !isSpike(object)
  } else {
    filtered <- dropouts < pct_dropout_max & dropouts > pct_dropout_min
  }
  if (all(!filtered)) {
    stop("All genes were removed after the gene filter! Please check the `counts` slot of the `SingleCellExperiment` object. It has to contain zeros, where no gene expression was detected. Alternatively, you can set `gene_filter = FALSE` to switch off gene filtering.")
    return(object)
  }
  return(filtered)
}

idVectorFlowFrame <- function(specificFlowFrame, denom="FILENAME", nEvent=NULL, gsubpattern){
  
  if(is.numeric(nEvent)==TRUE && nEvent>nrow(exprs(specificFlowFrame))){
    idVectorLong <- 
      unlist(rep.int(specificFlowFrame@description[which(labels(specificFlowFrame@description)==denom)],times=nEvent))
  }
  if(is.numeric(nEvent)==FALSE || nEvent<=nrow(exprs(specificFlowFrame))){
    idVectorLong <- 
      unlist(rep.int(specificFlowFrame@description[which(labels(specificFlowFrame@description)==denom)],times=nrow(exprs(specificFlowFrame))))
  }
  
  idVectorShort <- gsub(pattern=gsubpattern, "\\1", idVectorLong)	
  
}

Read.txt.filename <- function(filename, cellGsubPattern, stringsAsFactors=FALSE){
  ret <- read.delim(filename)  
  #Here, the id of each cell type is denoted
  cell <- gsub(pattern=cellGsubPattern, "\\1", filename)
  ret$cell <- cell  
  ret 
}

library(gplots)
overlapHeatmap <- function(x, reference, name1="clusters", name2="predefined cell types"){
  #And here the overlap is checked
  clusterTable <- table(x, reference)
  countTable <- table(reference)
  clusterFractionsForAllIds <- clusterTable
  for(i in 1:length(countTable)){
    x <- clusterTable[,i]/countTable[i]
    clusterFractionsForAllIds[,i] <- x
  }
  
  #Here, a heatmap showing the overlap between the predefined subsets and the observed is made. The information on the hierarchical clustering is also saved for later use in a depecheDensity plot
  pdf(paste("Heatmap of overlap between", name1, "and", name2, ".pdf"))
  hierarchicalOrdering <- heatmap.2(as.matrix(clusterFractionsForAllIds), col=colorRampPalette(c("blue", "white", "red"))(100), key=FALSE, trace="none", cellnote=as.matrix(round(100*clusterFractionsForAllIds)), notecol="white", margins=c(5, 13))$carpet
  dev.off() 
}
